# Supplementary material for: The genetics of gene expression in a Caenorhabditis elegans multiparental recombinant inbred line population
Source: G3 (Bethesda). 2021 Aug 10;11(10):jkab258. doi: 10.1093/g3journal/jkab258 (PMC8496280; doi:10.1093/g3journal/jkab258)
Supplement: jkab258_Supplementary_Data [file jkab258_supplementary_data.zip]

Archive with 2 entries (1 files):
- jkab258-suppl-data/
- jkab258-suppl-data/GENETICS-G3-2021-402624-s01.xlsx
