# Supplementary material for: The genetics of gene expression in a Caenorhabditis elegans multiparental recombinant inbred line population
Source: G3 (Bethesda). 2021 Aug 10;11(10):jkab258. doi: 10.1093/g3journal/jkab258 (PMC8496280; doi:10.1093/g3journal/jkab258)
Supplement: jkab258_Supplementary_Data [file jkab258_supplementary_data.zip › jkab258-suppl-data/GENETICS-G3-2021-402624-s01.xlsx]

## Sheet: Info
Sup1_Par_exp_diff	Description			Sup2_eQTLs_transgres_H2_TBS	Description				Sup3_TB_GO_Enrich	Description			Sup4_Experiment_info	Description
Wbid	Wormbase Identifier			WBid	Wormbase Identifier					Transbands are indicated in the first row			Name	mpRIL name
public names	Public name(s)			Public name	Public name(s)								WN_ID	Lab ID
Sequence name	Sequence Identifier			Sequence name	Sequence Identifier				GOname	Name of the GO-term			Sequence_ID	Sequence sample ID
p_anova	p-value form ANOVA			Gene.chr	Chromosome on which gene is located				pval	p-value of the hypergeometric test for enrichment			Batch no. of bleaching and freezing	Batch in wihc the mpRILSwere grown for RNA-seq
JU1926vsJU1511	log2 difference from posthoc test			Gene.pos (Mbp)	Position of the gene				Found	Gene found			Batch no. of RNA isolation	RNA isolation batch
JU1931vsJU1511	log2 difference from posthoc test			eQTL.chr	Chromsome on which the eQTL is detected				GO size	Genes in GO-term			Sequencing Batch	Sequence batch
JU1941vsJU1511	log2 difference from posthoc test			eQTL.pos (Mbp)	Postion of the peak of the eQTL				setgenes	Genes in input set (genes with an eQTL at this transband)			Reads	Total number of reads per sample
JU1931vsJU1926	log2 difference from posthoc test			Max.p	maximum -log10(p) value of the eQTL				totgenes	Total genes in study
JU1941vsJU1926	log2 difference from posthoc test			SDP	SNP Distribution pattern (see below)				GOid	GO identifier
JU1941vsJU1931	log2 difference from posthoc test			Cis/Trans	Cis (local) or Trans (Distant) statutus of the eQTL
pJU1926vsJU1511	p-value from posthoc test			Transbands	If and which transband (eQTL-hotspot) a QTL can be found in
pJU1931vsJU1511	p-value from posthoc test			over	Number of mpRILs with a lower expression than the parental line with the lowest expression
pJU1941vsJU1511	p-value from posthoc test			under	Number of mpRILs with a higher expression than the parental line with the lowest expression
pJU1931vsJU1926	p-value from posthoc test			NSH_h2_REML	Narrow sense heritability as calculated by the heritability package REML method
pJU1941vsJU1926	p-value from posthoc test			Vg	Genetic variance
pJU1941vsJU1931	p-value from posthoc test			Ve	Error variance
				FDR0.05_REML	Threshold of FDR = 0.05 determined by running permutations using the REML method

## Sheet: Sup1_Par_exp_diff
Wbid	public names	Sequence name	p_anova	JU1926vsJU1511	JU1931vsJU1511	JU1941vsJU1511	JU1931vsJU1926	JU1941vsJU1926	JU1941vsJU1931	pJU1926vsJU1511	pJU1931vsJU1511	pJU1941vsJU1511	pJU1931vsJU1926	pJU1941vsJU1926	pJU1941vsJU1931
WBGene00022276	nlp-40	Y74C9A.2	0.000150134	-0.903606	-1.03292	-0.893773	-0.129317	0.00983217	0.139149	0.000292357	0.000183967	0.000304508	0.23341	0.997693	0.196838
WBGene00021677	Y48G1C.12,pgs-1	Y48G1C.4	0.000294429	-2.29806	-1.59884	-1.34586	0.69922	0.952197	0.252978	0.000236212	0.000956064	0.00186831	0.0211212	0.00693074	0.353056
WBGene00021684	Y48G1C.10,Y48G1C.11,csk-1	Y48G1C.11	0.420906	0.109227	0.12577	0.0607528	0.0165431	-0.0484739	-0.065017	0.518419	0.422477	0.839664	0.995323	0.906743	0.813322
WBGene00021682	Y48G1C.9	Y48G1C.9	0.097234	0.147176	0.140913	0.530503	-0.00626245	0.383327	0.389589	0.785335	0.804469	0.0866341	0.999973	0.206229	0.198437
WBGene00021676	Y48G1C.1	Y48G1C.1	0.000858578	-0.38367	-0.090603	0.0513596	0.293067	0.43503	0.141963	0.00141643	0.186086	0.533133	0.00397808	0.000866874	0.0518289
WBGene00004418	F53G12.13,F53G12.9,rpl-7	F53G12.10	0.00308505	0.206857	0.0668404	-0.0838003	-0.140017	-0.290658	-0.150641	0.00906184	0.277707	0.164486	0.0357514	0.00252701	0.027935
WBGene00018773	F53G12.8	F53G12.8	0.00737302	0.360877	-1.32508	0.815371	-1.68596	0.454493	2.14045	0.643215	0.0356256	0.152749	0.0154976	0.491403	0.00649104
WBGene00004962	spe-8	F53G12.6	0.0290171	-0.0536434	-0.571907	1.04219	-0.518264	1.09583	1.6141	0.997979	0.386594	0.0954874	0.452843	0.0823859	0.0234866
WBGene00003229	mex-3	F53G12.5	0.127973	-0.220685	-0.363533	0.247988	-0.142848	0.468673	0.611521	0.710921	0.388001	0.642559	0.888846	0.234885	0.120488
WBGene00018772	F53G12.4	F53G12.4	0.708282	0.0549723	-0.397851	-0.533748	-0.452823	-0.58872	-0.135897	0.999658	0.90112	0.803403	0.864644	0.758286	0.994977
WBGene00018958	F56C11.6	F56C11.6	0.00289716	-0.532808	-0.633953	-0.165421	-0.101145	0.367387	0.468533	0.00698321	0.00363808	0.26025	0.58002	0.0264439	0.0111935
WBGene00018957	F56C11.5	F56C11.5	0.00885802	0.135917	0.387674	0.408618	0.251758	0.272701	0.0209435	0.309025	0.0147421	0.0122022	0.0630351	0.0489479	0.987658
WBGene00019634	F56C11.4,K10E9.1,atm-1	K10E9.1	0.3321	-0.457808	-0.438103	-0.218826	0.0197047	0.238982	0.219277	0.362831	0.391698	0.808501	0.999779	0.768964	0.807637
WBGene00021666	Y48G1BL.7	Y48G1BL.7	0.784476	-0.00224514	0.464647	-0.00213078	0.466892	0.000114367	-0.466778	1	0.830189	1	0.828337	1	0.828432
WBGene00021662	Y48G1BL.1	Y48G1BL.1	0.0468663	1.133	1.36926	1.24488	0.236254	0.111875	-0.124379	0.0933809	0.05234	0.0704884	0.895134	0.986117	0.981225
WBGene00021667	Y48G1BM.1	Y48G1BM.1	0.139496	0.584557	0.597666	0.344239	0.0131086	-0.240318	-0.253427	0.167004	0.157811	0.47765	0.999908	0.707036	0.676639
WBGene00016903	C53D5.2,C53D5.3	C53D5.2	0.137879	-0.974907	0.654497	0.587698	1.6294	1.5626	-0.066799	0.440962	0.698756	0.75598	0.151488	0.168653	0.999376
WBGene00016902	C53D5.1	C53D5.1	0.147463	-0.360253	-0.202405	-0.105789	0.157848	0.254464	0.0966157	0.128894	0.442456	0.820823	0.609334	0.294622	0.854262
WBGene00021660	Y48G1A.4	Y48G1A.4	0.000720767	-0.0195843	-0.303318	-0.373609	-0.283734	-0.354025	-0.0702908	0.930797	0.00281499	0.00126012	0.0036288	0.0015533	0.289706
WBGene00021659	Y48G1A.3	Y48G1A.3	0.0161626	-0.056967	0.171518	-0.120844	0.228484	-0.063877	-0.292361	0.684326	0.0829726	0.211472	0.0333549	0.614426	0.0141557
WBGene00021658	Y48G1A.2	Y48G1A.2	0.956889	0.0957074	-0.0109317	0.212442	-0.106639	0.116735	0.223374	0.996494	0.999995	0.965409	0.995182	0.993721	0.960317
WBGene00021657	Y48G1A.1	Y48G1A.1	0.11783	-0.375621	-0.0504551	0.00875592	0.325166	0.384377	0.0592111	0.148504	0.979315	0.999882	0.212333	0.139739	0.96766
WBGene00020091	rnp-8	R119.7	0.0946625	0.0749554	-0.0330341	0.318112	-0.107989	0.243156	0.351146	0.893417	0.98849	0.1293	0.756506	0.250156	0.0980454
WBGene00006385	taf-4	R119.6	0.129446	0.0980903	-0.101845	-0.107831	-0.199935	-0.205921	-0.00598573	0.59406	0.569398	0.531151	0.163119	0.151176	0.999776
WBGene00021733	Y50C1A.1	Y50C1A.1	0.0620726	-0.485698	-0.278095	-0.226477	0.207603	0.259221	0.051618	0.047759	0.226445	0.345802	0.402706	0.2644	0.968433
WBGene00015570	C07F11.2	C07F11.2	0.637196	-0.0293543	0.347009	0.262075	0.376364	0.29143	-0.084934	0.999723	0.743907	0.861311	0.700177	0.823095	0.993518
WBGene00006593	tol-1	C07F11.1	0.860425	-0.0206677	0.0589295	-0.0525484	0.0795971	-0.0318807	-0.111478	0.998467	0.968076	0.976802	0.92849	0.99449	0.837128
WBGene00021026	W04C9.4	W04C9.4	0.792892	-0.0256751	-0.0355882	0.0467237	-0.00991307	0.0723989	0.0823119	0.990068	0.974821	0.946968	0.999401	0.841769	0.789825
WBGene00021024	W04C9.2,haf-4	W04C9.2	0.0182305	0.010663	0.0434608	0.185935	0.0327978	0.175272	0.142475	0.988905	0.639927	0.02075	0.791195	0.0254645	0.050731
WBGene00022034	deps-1	Y65B4BL.2	0.12382	0.176809	0.0536344	0.226651	-0.123174	0.0498418	0.173016	0.252115	0.898461	0.137905	0.482221	0.915524	0.264174
WBGene00022033	Y65B4BL.1,Y65B4BL.11	Y65B4BL.1	0.000225909	-0.167944	0.257705	0.0423411	0.425649	0.210285	-0.215364	0.0060751	0.00118396	0.364012	0.000178363	0.00259722	0.00237037
WBGene00022043	Y65B4BR.8	Y65B4BR.8	0.595971	-0.192649	-0.24911	-0.0837754	-0.0564616	0.108873	0.165335	0.74391	0.592754	0.966637	0.989066	0.932566	0.814392
WBGene00022042	Y65B4BR.5	Y65B4BR.5	0.00491372	0.201954	0.152915	0.0344606	-0.049039	-0.167493	-0.118454	0.00619389	0.0170508	0.627891	0.392077	0.0123103	0.0408567
WBGene00007009	wwp-1	Y65B4BR.4	0.215436	-0.0592279	-0.0804862	-0.108768	-0.0212583	-0.0495405	-0.0282822	0.565707	0.35938	0.189944	0.955416	0.678128	0.906064
WBGene00004235	ptr-21	Y65B4BR.3	0.172249	-0.19036	0.0651591	0.0295022	0.255519	0.219862	-0.0356568	0.329516	0.901084	0.988595	0.172004	0.245171	0.980405
WBGene00002393	lpr-1	Y65B4BR.2	0.00022686	-1.25673	-0.0844864	-0.00876112	1.17224	1.24797	0.0757253	0.000326157	0.726547	0.999437	0.000426501	0.00033493	0.781058
WBGene00018921	sago-2	F56A6.1	0.0133687	0.0906396	-0.13744	0.184785	-0.22808	0.0941454	0.322225	0.40397	0.168906	0.0739605	0.0378657	0.378811	0.011361
WBGene00022276	-		0.0666154	-0.721095	0.050454	0.0646799	0.771549	0.785775	0.014226	0.109642	0.995664	0.991045	0.090264	0.0855343	0.9999
WBGene00022027	vps-20	Y65B4A.3	0.056003	0.227479	0.0100308	0.211731	-0.217448	-0.015748	0.2017	0.102875	0.998818	0.12572	0.116819	0.995511	0.143243
WBGene00022026	Y65B4A.2	Y65B4A.2	0.460108	0.101825	-0.0627204	0.113241	-0.164545	0.0114163	0.175961	0.817092	0.944405	0.770257	0.55086	0.9996	0.505509
WBGene00022025	Y65B4A.1	Y65B4A.1	0.186177	-0.243961	-0.246242	-0.214745	-0.00228021	0.0292168	0.031497	0.226058	0.221295	0.297242	0.999995	0.990884	0.988673
WBGene00021215	Y18H1A.11	Y18H1A.11	0.0221826	1.10257	-0.197055	0.573136	-1.29962	-0.529433	0.770191	0.040694	0.862332	0.251743	0.023347	0.297259	0.121111
WBGene00004028	pif-1	Y18H1A.6	0.804702	0.196209	0.224631	0.198194	0.0284221	0.00198565	-0.0264364	0.865443	0.816578	0.862208	0.999424	1	0.999536
WBGene00000624	col-47	Y18H1A.12	0.24875	0.108064	0.515537	0.359721	0.407473	0.251657	-0.155816	0.962542	0.258295	0.488767	0.404227	0.714864	0.902134
WBGene00021212	Y18H1A.8	Y18H1A.8	0.397582	-0.403307	-0.17433	0.00648779	0.228978	0.409795	0.180817	0.44137	0.884471	0.999992	0.784807	0.430554	0.873834
WBGene00020283	T06A4.1,T06A4.3	T06A4.3	0.00163724	-0.115233	0.146234	0.435705	0.261467	0.550939	0.289471	0.25069	0.140685	0.00358589	0.0231406	0.00145723	0.01619
WBGene00022517	ZC123.1,ZC123.3	ZC123.1	9.52687e-05	0.35275	0.815401	0.784557	0.462651	0.431807	-0.0308446	0.00326259	0.000142871	0.000160318	0.00114726	0.00150059	0.866288
WBGene00022388	Y95B8A.7,Y95B8A.8	Y95B8A.8	0.149531	0.0387193	-0.095929	-0.163188	-0.134648	-0.201908	-0.0672592	0.947619	0.603272	0.258205	0.375646	0.155806	0.798078
WBGene00022386	Y95B8A.6	Y95B8A.6	0.0122724	0.702329	0.502527	0.165833	-0.199803	-0.536497	-0.336694	0.0130316	0.0414147	0.548417	0.421882	0.0333306	0.137613
WBGene00001678	Y95B8A.4,gpa-16	Y95B8A.5	0.0944458	-0.827421	-0.436694	-0.0533913	0.390727	0.774029	0.383303	0.106287	0.43778	0.99647	0.513544	0.127941	0.526556
WBGene00003548	Y95B8A.2,nas-30	Y95B8A.1	0.00122174	-0.00412894	-0.353114	-0.245887	-0.348985	-0.241758	0.107228	0.999325	0.00194017	0.00762228	0.00203008	0.00811378	0.119379
WBGene00018786	hmbx-1		0.00388306	0.0632852	-0.133474	-0.280961	-0.19676	-0.344246	-0.147486	0.493583	0.0988783	0.00817219	0.0290001	0.00382479	0.073582
WBGene00016932	C54G6.2,C54G6.3	C54G6.3	0.579889	0.0764748	-0.359928	-0.429491	-0.436403	-0.505966	-0.0695627	0.997435	0.822856	0.742497	0.734204	0.649921	0.998062
WBGene00021335	spp-17,spp-23	Y34D9A.11	0.00634715	0.0234199	0.0563497	0.25231	0.0329299	0.22889	0.19596	0.905401	0.469839	0.00696302	0.790644	0.00996557	0.0174216
WBGene00021329	Y34D9A.3	Y34D9A.3	0.0300425	-0.916139	-0.274561	-0.121352	0.641578	0.794787	0.153209	0.0299194	0.547687	0.917275	0.0925963	0.0478972	0.853823
WBGene00021332	Y34D9A.2,Y34D9A.7	Y34D9A.7	0.016433	-0.495057	-0.499635	-0.316578	-0.00457778	0.178479	0.183057	0.0204159	0.0197682	0.0873097	0.99995	0.349092	0.333033
WBGene00021331	glrx-10	Y34D9A.6	0.00273287	0.411936	0.292123	0.613901	-0.119813	0.201965	0.321778	0.00962155	0.0323105	0.002147	0.352104	0.102622	0.0232206
WBGene00001745	gsa-1	R06A10.2	0.06774	0.118196	0.138217	-0.304751	0.020021	-0.422947	-0.442968	0.781333	0.701089	0.206896	0.998253	0.0862645	0.0751168
WBGene00044896	K12C11.3,K12C11.5,K12C11.6,K12C11.7,R06A10.1,R06A10.5	K12C11.5	0.107657	-0.351288	-0.00784036	0.206381	0.343448	0.557669	0.214221	0.280028	0.999954	0.628091	0.293286	0.086813	0.604358
WBGene00022837	ceh-45	ZK993.1	0.0727919	1.0291	0.738424	0.286945	-0.29068	-0.742159	-0.451479	0.0726197	0.181981	0.7549	0.748404	0.179728	0.475504
WBGene00004429	rpl-17	Y48G8AL.8	0.00936107	0.346635	0.227544	0.0252742	-0.11909	-0.32136	-0.20227	0.0122022	0.0516119	0.966642	0.289627	0.0160073	0.0744877
WBGene00021687	Y48G8AL.7	Y48G8AL.7	0.763317	0.00656824	-0.0486223	0.126716	-0.0551905	0.120148	0.175338	0.999975	0.990208	0.869869	0.985899	0.88551	0.735037
WBGene00004880	smg-2	Y48G8AL.6	0.0100659	-0.584937	-0.355511	-0.0672804	0.229426	0.517657	0.288231	0.0115048	0.0625214	0.885455	0.208959	0.0178169	0.116206
WBGene00021692	Y48G8AL.1,Y48G8AL.15,Y48G8AL.5,set-29	Y48G8AL.15	0.101733	-0.0998139	-0.236356	-0.236847	-0.136542	-0.137033	-0.000491227	0.634804	0.130093	0.129362	0.425917	0.423493	1
WBGene00022276	-		0.272592	-0.796235	-0.525786	1.29999	0.270448	2.09622	1.82577	0.83819	0.942154	0.58027	0.990982	0.268437	0.352347
WBGene00021693	Y48G8AR.2,Y48G8AR.3	Y48G8AR.2	0.894169	-0.084282	-0.387441	0.0996776	-0.303159	0.18396	0.487119	0.999174	0.934052	0.99864	0.965875	0.991737	0.882531
WBGene00003400	dapk-1	K12C11.4	0.00443913	-0.0219351	0.107725	0.191447	0.12966	0.213382	0.0837222	0.854017	0.0571486	0.00781359	0.0311707	0.00521894	0.120674
WBGene00019673	smo-1	K12C11.2	0.0883781	0.385376	0.388455	0.225914	0.00307891	-0.159462	-0.162541	0.105922	0.10355	0.366978	0.999993	0.600704	0.588275
WBGene00022360	Y92H12A.2,Y92H12A.3,Y92H12A.4,Y92H12BL.1,Y92H12BL.5	Y92H12A.4	0.00482163	-0.179399	-0.119383	0.14202	0.0600153	0.321419	0.261403	0.0375579	0.129408	0.0787253	0.519203	0.00467543	0.0100626
WBGene00022372	Y92H12BR.7	Y92H12BR.7	0.0719745	0.464889	-0.352237	0.443176	-0.817126	-0.0217132	0.795413	0.347366	0.533616	0.378366	0.088971	0.999697	0.0962435
WBGene00022369	Y92H12BR.3	Y92H12BR.3	0.134931	-0.337453	-0.0255232	-0.0779277	0.31193	0.259525	-0.0524045	0.145192	0.995972	0.908986	0.177573	0.270957	0.968224
WBGene00022373	Y92H12BR.8	Y92H12BR.8	0.492058	-0.157976	-0.112435	-0.0646999	0.0455408	0.0932761	0.0477354	0.460141	0.681401	0.905512	0.962467	0.779475	0.957335
WBGene00004969	spe-15	F47G6.4	0.00637115	0.155608	-0.425312	0.396233	-0.58092	0.240625	0.821545	0.526713	0.0521167	0.0651186	0.0182144	0.247179	0.00514311
WBGene00018580	F47G6.3	F47G6.3	0.0115274	-0.728531	-1.5162	0.150081	-0.787674	0.878612	1.66629	0.172912	0.0179932	0.943169	0.141378	0.104671	0.0128498
WBGene00018579	acs-16	F47G6.2	0.605463	-0.0431891	0.0788252	0.127397	0.122014	0.170586	0.0485718	0.985878	0.92634	0.771819	0.791674	0.606753	0.980272
WBGene00001115	dyb-1	F47G6.1	0.0268945	-0.762679	-0.189465	-0.0932335	0.573214	0.669446	0.0962315	0.027752	0.654203	0.928752	0.070168	0.0429164	0.922694
WBGene00005077	src-1	Y92H12A.1	0.00414059	-0.518111	-0.127714	-0.0587475	0.390397	0.459364	0.0689665	0.00435889	0.322091	0.797462	0.0124083	0.00683821	0.718824
WBGene00022270	Y73E7A.3	Y73E7A.3	0.026051	-0.320053	0.0856273	-0.0883012	0.405681	0.231752	-0.173928	0.0510547	0.717647	0.700612	0.0231251	0.132855	0.265921
WBGene00022269	Y73E7A.2	Y73E7A.2	0.135726	-0.0115732	-0.309971	-0.353015	-0.298398	-0.341442	-0.0430444	0.999789	0.284251	0.213679	0.306932	0.23067	0.989694
WBGene00044440	adpr-1	Y73E7A.9	0.293834	-0.0818344	-0.569978	-0.0523452	-0.488143	0.0294892	0.517633	0.990283	0.316506	0.997375	0.41693	0.999523	0.377903
WBGene00022268	Y73E7A.1	Y73E7A.1	0.193618	0.154868	-0.0437961	0.00897016	-0.198664	-0.145897	0.0527662	0.314083	0.935266	0.999325	0.180972	0.351536	0.895981
WBGene00022274	Y73E7A.8	Y73E7A.8	0.00342198	-0.758244	0.240276	0.1971	0.99852	0.955344	-0.0431763	0.0111661	0.323769	0.454078	0.00402085	0.00474997	0.982119
WBGene00022156	Y71G12B.18	Y71G12B.18	0.0044736	-0.908734	0.327066	0.788019	1.2358	1.69675	0.460953	0.034839	0.454	0.0554239	0.0119132	0.00367368	0.23964
WBGene00022155	Y71G12B.17	Y71G12B.17	0.0461545	-0.309359	0.0646237	0.494859	0.373983	0.804217	0.430235	0.413014	0.981439	0.152469	0.292011	0.0355403	0.215219
WBGene00022154	drag-1		0.268067	-0.530422	-0.119027	-0.377755	0.411395	0.152668	-0.258728	0.277257	0.958822	0.49762	0.439489	0.920498	0.733218
WBGene00006702	ubc-3	Y71G12B.15	0.020832	-0.324309	-0.135351	-0.182559	0.188958	0.141751	-0.0472074	0.015879	0.222787	0.102816	0.093085	0.199961	0.838478
WBGene00003080	lsm-6	Y71G12B.14	0.0551552	0.338014	0.371803	0.363723	0.0337882	0.0257082	-0.00808005	0.0938199	0.0705968	0.0754755	0.985687	0.993508	0.999791
WBGene00022153	Y71G12B.13	Y71G12B.13	0.29473	-0.0750488	-0.235936	0.072609	-0.160888	0.147658	0.308545	0.94684	0.439413	0.951336	0.688538	0.735721	0.26906
WBGene00022152	atg-5	Y71G12B.12	0.0629191	-0.463022	-0.64046	-0.502436	-0.177438	-0.0394145	0.138024	0.148311	0.057934	0.119009	0.720304	0.994436	0.83533
WBGene00022151	Y71G12B.11	Y71G12B.11	0.221976	0.130584	0.052734	0.101067	-0.0778501	-0.029517	0.0483331	0.212004	0.767204	0.360157	0.535914	0.941859	0.806553
WBGene00022150	Y71G12B.10	Y71G12B.10	0.0101422	-0.313253	-0.18845	-0.0165079	0.124803	0.296745	0.171943	0.0129282	0.0712802	0.987234	0.217226	0.0156943	0.0936981
WBGene00022149	lin-65	Y71G12B.9	0.0662494	-0.454043	-0.0896997	-0.336595	0.364344	0.117449	-0.246895	0.0752281	0.890185	0.172735	0.140789	0.795522	0.340364
WBGene00022148	Y71G12B.8	Y71G12B.8	0.0568921	-0.021238	0.0627798	-0.115079	0.0840178	-0.0938415	-0.177859	0.954276	0.519635	0.160817	0.325572	0.260111	0.0448895
WBGene00022146	Y71G12B.6	Y71G12B.6	0.0046876	-0.432299	-0.199841	0.169526	0.232458	0.601825	0.369367	0.0140723	0.160076	0.237611	0.106377	0.00415275	0.0244824
WBGene00022144	pghm-1		0.132091	0.00117272	-0.0769433	-0.0959077	-0.078116	-0.0970805	-0.0189645	0.999988	0.326925	0.203992	0.317549	0.198172	0.957545
WBGene00022141	Y71G12B.1	Y71G12B.1	0.00228681	0.0120781	-0.319416	-0.193954	-0.331494	-0.206033	0.125461	0.986742	0.00359852	0.0222847	0.00312519	0.018035	0.090881
WBGene00016907	C53H9.2	C53H9.2	0.280873	-0.0183171	-0.0830586	-0.0115826	-0.0647415	0.00673453	0.071476	0.961834	0.283353	0.989521	0.443235	0.997861	0.376981
WBGene00004441	rpl-27	C53H9.1	0.00891408	0.175099	0.0998325	0.323535	-0.0752665	0.148436	0.223703	0.060718	0.269772	0.00726654	0.449877	0.0997483	0.0271763
WBGene00001196	egl-30,emr-1,nlp-12	M01D7.7	0.0246731	0.254377	0.0104914	-0.112053	-0.243885	-0.36643	-0.122544	0.0678774	0.99853	0.45768	0.0771665	0.0203146	0.39727
WBGene00006461	tag-96	M01D7.4	0.297546	-0.178277	-0.0328209	0.237338	0.145456	0.415615	0.270159	0.776147	0.997688	0.616324	0.857512	0.253441	0.530976
WBGene00022139	tub-2	Y71G12A.3	0.703792	0.00648787	0.0625367	0.0554494	0.0560488	0.0489615	-0.00708733	0.999584	0.777357	0.828575	0.824393	0.87153	0.999458
WBGene00021766	Y51F10.4,Y51F10.6,Y71G12A.2,hex-4	Y51F10.5	0.0844256	-0.330548	-0.0374452	0.0588819	0.293103	0.38943	0.0963271	0.13358	0.985726	0.949732	0.182147	0.0839312	0.828986
WBGene00044438	Y51F10.11	Y51F10.11	0.356247	-0.347286	-0.965184	-0.291677	-0.617898	0.0556092	0.673507	0.882273	0.316472	0.923882	0.612256	0.999343	0.555828
WBGene00021764	Y51F10.3	Y51F10.3	0.00829954	0.39149	0.237979	-0.0517873	-0.153511	-0.443278	-0.289766	0.0155881	0.0808842	0.869162	0.253127	0.00995702	0.0436622
WBGene00021763	Y51F10.2	Y51F10.2	0.016306	0.55112	0.444518	0.442895	-0.106602	-0.108226	-0.00162393	0.0161877	0.0340362	0.0344558	0.709797	0.701361	0.999998
WBGene00021237	Y20F4.2	Y20F4.2	0.659148	-0.053875	0.155915	-0.0607877	0.20979	-0.00691271	-0.216703	0.990485	0.837694	0.986527	0.698584	0.999979	0.679937
WBGene00021349	arl-13,moag-4,rpb-10	Y37E3.5	0.00274143	0.225558	0.18457	0.466034	-0.0409886	0.240475	0.281464	0.0289345	0.0559439	0.00202171	0.819417	0.0232237	0.013319
WBGene00004014	phb-1	Y37E3.9	1.78463e-05	0.178782	-0.035121	-0.123243	-0.213903	-0.302025	-0.0881224	0.000134197	0.0503381	0.000489907	7.83918e-05	1.52457e-05	0.00182296
WBGene00021351	Y37E3.10	Y37E3.10	0.00313377	-0.0568745	-0.227212	-0.176439	-0.170337	-0.119565	0.0507725	0.281831	0.00358683	0.00921919	0.0104841	0.0361766	0.351474
WBGene00021352	Y37E3.11	Y37E3.11	0.0321909	-0.392237	-0.309345	-0.0283282	0.0828917	0.363908	0.281017	0.0482047	0.0996218	0.989519	0.820607	0.0611582	0.130279
WBGene00003799	npp-13	Y37E3.15	0.0299356	-0.447075	-0.24917	-0.0883952	0.197905	0.358679	0.160775	0.0285519	0.166392	0.781389	0.282794	0.0588073	0.414628
WBGene00021355	Y37E3.17	Y37E3.17	0.0213204	-0.168225	0.132174	0.134059	0.300399	0.302284	0.00188535	0.156671	0.27543	0.267339	0.0267801	0.026212	0.999988
WBGene00021009	afd-1	W03F11.6	0.0589099	0.0126349	0.117904	-0.0391843	0.105269	-0.0518192	-0.157088	0.986505	0.12112	0.755182	0.163619	0.592664	0.0513762
WBGene00021008	W03F11.5	W03F11.5	0.00485379	-0.546875	-0.397304	-0.053016	0.149572	0.493859	0.344288	0.00668244	0.0211864	0.891714	0.328432	0.00973076	0.0345729
WBGene00017398	F12B6.2	F12B6.2	0.000153859	-0.0693469	1.39867	-0.23485	1.46802	-0.165503	-1.63352	0.859355	0.000330454	0.172468	0.000275894	0.365678	0.000190717
WBGene00021469	Y39G10AR.11	Y39G10AR.11	0.023027	-0.493619	-0.296012	0.0820661	0.197607	0.575685	0.378078	0.0438678	0.190966	0.890497	0.429146	0.0262111	0.0996733
WBGene00021468	epg-2		0.502171	-0.189302	-0.103943	0.0481929	0.0853589	0.237495	0.152136	0.649825	0.904096	0.988217	0.942244	0.501357	0.769555
WBGene00021467	Y39G10AR.20,Y39G10AR.21,Y39G10AR.8,Y39G10AR.9	Y39G10AR.9	0.000126726	-0.106967	0.097163	-0.296956	0.20413	-0.189989	-0.394119	0.0161639	0.0226587	0.000331821	0.00143967	0.00190057	0.000129819
WBGene00021465	Y39G10AR.7	Y39G10AR.7	0.13022	0.00902102	-0.399538	0.191866	-0.408559	0.182845	0.591404	0.999954	0.289391	0.751922	0.276362	0.775317	0.111221
WBGene00021464	ugt-31	Y39G10AR.6	0.417412	-0.346962	-0.448207	-0.264643	-0.101245	0.0823194	0.183564	0.560256	0.38715	0.725307	0.974198	0.985633	0.876735
WBGene00077563	Y39G10AR.25		0.00981566	-1.3304	-0.821355	0.707289	0.509047	2.03769	1.52864	0.0419066	0.171708	0.24438	0.450327	0.00946846	0.0262926
WBGene00021460	zwl-1	Y39G10AR.2	0.0149921	0.040081	-0.430262	0.316522	-0.470343	0.276441	0.746784	0.985164	0.0732703	0.1723	0.0555733	0.237558	0.0114267
WBGene00017736	F23C8.7	F23C8.7	0.000524409	1.78151	2.94955	2.72797	1.16804	0.946465	-0.221579	0.00400239	0.00056703	0.000771881	0.0187983	0.0385831	0.742752
WBGene00017733	ubxn-1	F23C8.4	0.373036	0.161583	0.0643036	0.097508	-0.097279	-0.0640746	0.0332044	0.327014	0.85632	0.659595	0.661012	0.857513	0.974285
WBGene00001232	eif-3.I	Y74C10AR.1	0.00295371	-0.145136	-0.0285954	-0.132149	0.11654	0.0129864	-0.103554	0.00466848	0.482351	0.0066284	0.0105262	0.887452	0.0161044
WBGene00021277	Y23H5B.6	Y23H5B.6	0.517669	-0.0104234	-0.0404678	0.0745998	-0.0300443	0.0850233	0.115068	0.998795	0.940945	0.748821	0.973745	0.67719	0.480792
WBGene00021276	Y23H5B.5	Y23H5B.5	0.00570561	-0.378148	-0.25405	-0.203984	0.124098	0.174164	0.0500661	0.0044302	0.0189664	0.0400981	0.172254	0.0664226	0.724051
WBGene00021275	Y23H5B.4	Y23H5B.4	0.208203	-0.987189	-0.470528	-0.725911	0.516661	0.261278	-0.255383	0.185558	0.645059	0.357262	0.585539	0.899452	0.905008
WBGene00194701	Y23H5B.1	Y23H5B.1	0.121005	-0.244273	0.103783	0.503193	0.348055	0.747466	0.39941	0.727815	0.965936	0.268661	0.507279	0.0994599	0.413732
WBGene00016949	C55C2.3,C55C2.4	C55C2.3	0.020407	0.354761	-0.278983	0.786872	-0.633744	0.432111	1.06586	0.381148	0.543626	0.0510671	0.098756	0.260086	0.0183407
WBGene00019461	K07A3.3	K07A3.3	0.0509785	0.744312	-0.445368	1.00375	-1.18968	0.259436	1.44912	0.317928	0.655858	0.162146	0.102295	0.891673	0.0564331
WBGene00000832	ctn-1	Y23H5A.5	0.0243087	0.110882	0.152855	0.0707879	0.041973	-0.040094	-0.0820671	0.0602326	0.0207069	0.208398	0.534639	0.56532	0.144048
WBGene00021271	Y23H5A.4	Y23H5A.4	0.0460304	0.0352691	-0.359471	1.18648	-0.39474	1.15121	1.54595	0.999607	0.759984	0.0958314	0.71114	0.10451	0.0422359
WBGene00021270	Y23H5A.3	Y23H5A.3	0.030427	0.420955	-6.44742e-05	-0.0479838	-0.421019	-0.468938	-0.0479193	0.0511441	1	0.963899	0.051119	0.0359423	0.964032
WBGene00021269	Y23H5A.2	Y23H5A.2	0.0803004	0.546127	0.177469	0.0692886	-0.368658	-0.476838	-0.10818	0.07978	0.689355	0.967326	0.226457	0.118039	0.894632
WBGene00000801	Y23H5A.1,Y23H5A.8	Y23H5A.1	0.107213	0.00281194	-0.204708	0.243278	-0.20752	0.240466	0.447987	0.999996	0.478218	0.362428	0.46891	0.369988	0.0830825
WBGene00018230	F40E3.2	F40E3.2	0.058568	-0.273387	-0.375186	-0.0999137	-0.1018	0.173473	0.275273	0.149848	0.0601245	0.747266	0.737651	0.398593	0.147175
WBGene00017979	F32B5.6	F32B5.6	0.0653868	0.0363114	-0.120894	-0.241211	-0.157206	-0.277523	-0.120317	0.95943	0.468684	0.104411	0.297468	0.0689283	0.471949
WBGene00017978	F32B5.4	F32B5.4	0.0097873	1.38699	-0.22034	1.55308	-1.60733	0.16609	1.77342	0.0392544	0.893574	0.0268314	0.0238419	0.948574	0.0168965
WBGene00017976	F32B5.2	F32B5.2	0.385459	-0.14942	0.197489	-0.343724	0.346909	-0.194304	-0.541213	0.947567	0.892642	0.649703	0.644039	0.896858	0.349019
WBGene00021128	F32B5.1	F32B5.1	0.000396902	-0.215983	-0.183854	-0.22852	0.0321297	-0.0125368	-0.0446665	0.000585871	0.00110441	0.000468993	0.313773	0.855745	0.147268
WBGene00003006	lin-17	Y71F9B.5	0.124548	-0.238888	0.0848207	-0.0626869	0.323709	0.176201	-0.147508	0.233549	0.839543	0.923155	0.107639	0.419931	0.540689
WBGene00004920	snr-7	Y71F9B.4	0.0346961	0.111431	0.255361	0.374278	0.14393	0.262847	0.118917	0.568803	0.107263	0.0325621	0.395757	0.098765	0.525192
WBGene00022127	yop-1	Y71F9B.3	0.00077634	0.315616	0.163035	0.084886	-0.152581	-0.23073	-0.0781491	0.000643533	0.00808986	0.0748036	0.0103141	0.00218405	0.0955897
WBGene00022126	Y71F9B.2	Y71F9B.2	0.171082	-0.0465422	-0.241379	-0.067798	-0.194837	-0.0212558	0.173581	0.948889	0.161783	0.867326	0.267161	0.994431	0.336522
WBGene00022125	Y71F9B.1	Y71F9B.1	0.00147374	0.475349	0.134573	0.536656	-0.340776	0.0613076	0.402084	0.00326431	0.202896	0.00205228	0.0112709	0.69388	0.00613174
WBGene00020991	W03D8.10	W03D8.10	0.0215539	0.482724	-0.463067	0.958199	-0.945791	0.475475	1.42127	0.376443	0.403983	0.0706866	0.0735507	0.386406	0.019204
WBGene00020989	W03D8.8	W03D8.8	0.0115125	-0.419565	-0.0343673	-0.409696	0.385198	0.0098695	-0.375329	0.023995	0.972883	0.026045	0.0321215	0.99929	0.0350437
WBGene00002174	itx-1	W03D8.6	0.166269	0.0461494	-0.0747899	-0.0894209	-0.120939	-0.13557	-0.014631	0.82164	0.55653	0.435269	0.246972	0.189594	0.991629
WBGene00020987	W03D8.5	W03D8.5	0.0646361	1.18577	-1.55854	1.65601	-2.74431	0.470235	3.21454	0.566955	0.38237	0.34307	0.103474	0.942084	0.0645876
WBGene00044796	W03D8.11	W03D8.11	0.0114803	-0.608475	0.120397	0.467832	0.728872	1.07631	0.347435	0.0635222	0.874024	0.136211	0.0354795	0.0090017	0.277232
WBGene00022115	Y71F9AL.10	Y71F9AL.10	0.316503	0.250675	-0.0856273	0.0232285	-0.336303	-0.227447	0.108856	0.479154	0.944981	0.998702	0.28805	0.545164	0.898015
WBGene00022114	Y71F9AL.8,Y71F9AL.9	Y71F9AL.9	0.0784147	-0.0506495	0.0472734	-0.0256426	0.0979229	0.0250069	-0.072916	0.353123	0.398307	0.776333	0.0686471	0.787871	0.158262
WBGene00001791	gst-43	Y71F9AL.5	0.00224368	-0.602849	-0.0316331	0.177982	0.571216	0.78083	0.209615	0.00541634	0.975316	0.250369	0.00662238	0.0020271	0.170398
WBGene00022110	Y71F9AL.4	Y71F9AL.4	0.00075946	0.30848	-0.449067	0.751381	-0.757547	0.442901	1.20045	0.0822197	0.0244024	0.00374236	0.00362825	0.0255924	0.000608601
WBGene00022107	Y71F9AL.1,Y71F9AL.2	Y71F9AL.1	0.156545	-0.277467	-0.314296	-0.00272692	-0.0368293	0.27474	0.311569	0.322436	0.249561	0.999997	0.992475	0.328584	0.254343
WBGene00022122	trap-1	Y71F9AM.6	0.000169369	0.181504	0.159503	-0.136014	-0.0220019	-0.317519	-0.295517	0.00184394	0.00302652	0.0055239	0.642068	0.000214767	0.000276709
WBGene00003836	nxt-1	Y71F9AM.5	0.619466	-0.0364158	-0.0737228	0.0473109	-0.037307	0.0837267	0.121034	0.974912	0.843989	0.948611	0.973159	0.793053	0.587101
WBGene00022121	Y71F9AM.7,cogc-3	Y71F9AM.4	0.0682956	-0.441189	0.022099	0.124053	0.463288	0.565242	0.101954	0.137352	0.998734	0.846037	0.120269	0.0671984	0.903923
WBGene00001046	dnj-28	Y54E10BL.4	8.41742e-05	-0.533649	-1.01232	0.231407	-0.478672	0.765057	1.24373	0.00237302	0.000203931	0.0478405	0.00359237	0.000582273	0.000109559
WBGene00003186	Y54E10BL.3	Y54E10BL.3	0.253144	-1.08756	-0.698912	-0.445677	0.388647	0.641882	0.253235	0.219198	0.494713	0.767065	0.826611	0.552329	0.939463
WBGene00021837	Y54E10BL.1,Y54E10BL.8,Y54E10BR.4,col-48	Y54E10BL.1	0.00161009	0.24882	-0.0170717	0.488242	-0.265892	0.239422	0.505314	0.0272982	0.985216	0.00230859	0.0217109	0.0311148	0.00202293
WBGene00021842	Y54E10BR.3	Y54E10BR.3	0.19276	-0.14102	-0.056315	0.100091	0.0847047	0.241111	0.156406	0.478836	0.917274	0.698725	0.784193	0.164857	0.408602
WBGene00021841	Y54E10BR.2	Y54E10BR.2	0.811309	-0.0657029	-0.194018	-0.199341	-0.128315	-0.133638	-0.00532325	0.99228	0.855991	0.846661	0.949221	0.943419	0.999996
WBGene00021840	Y54E10BR.1	Y54E10BR.1	6.29512e-06	-0.72123	0.127819	0.02626	0.84905	0.74749	-0.101559	1.44364e-05	0.0115012	0.616923	3.86144e-06	1.12186e-05	0.0259286
WBGene00003654	C45E1.9,nhr-64	C45E1.1	0.58458	-0.0136268	0.098647	0.142624	0.112274	0.156251	0.0439773	0.999464	0.857799	0.690272	0.809334	0.635572	0.983223
WBGene00000626	col-49	K09H9.3	1.79677e-05	0.259129	-0.18462	0.978916	-0.443749	0.719787	1.16354	0.00604365	0.0206395	4.89644e-05	0.000765552	0.000134733	2.03629e-05
WBGene00019595	K09H9.2	K09H9.2	0.00214014	-1.35863	-0.0920334	0.00776756	1.2666	1.3664	0.0998009	0.00310573	0.926704	0.999945	0.00405251	0.00303901	0.909876
WBGene00021829	K09H9.1,Y54E10A.6,Y54E10A.7,dnc-6	Y54E10A.7	0.000222479	-0.133053	-0.0115497	0.217717	0.121503	0.35077	0.229267	0.00722159	0.922139	0.00110472	0.0100837	0.000182444	0.000902148
WBGene00021835	Y54E10A.17	Y54E10A.17	0.00117109	0.0684405	0.24713	0.230017	0.178689	0.161576	-0.0171128	0.140531	0.00171501	0.00226109	0.00588565	0.00854655	0.885761
WBGene00001481	fog-1	Y54E10A.4	0.127226	-0.428235	-0.169844	-0.424997	0.258391	0.00323775	-0.255153	0.161125	0.719029	0.164275	0.451472	0.999996	0.46006
WBGene00003258	Y54E10A.3,cogc-1	Y54E10A.2	0.0108291	-0.464927	-0.119639	-0.00417103	0.345288	0.460756	0.115468	0.0132458	0.493205	0.999934	0.0371742	0.0136818	0.517357
WBGene00020915	nol-5	W01B11.3	0.00463832	-0.25183	-0.219949	-0.318486	0.0318812	-0.0666557	-0.098537	0.010004	0.0162919	0.00417966	0.842649	0.421353	0.191748
WBGene00004154	pqn-72	W01B11.5	0.165808	-0.552793	-0.751075	-0.616795	-0.198282	-0.0640013	0.134281	0.318742	0.159607	0.254562	0.8842	0.994863	0.957701
WBGene00020914	sulp-6	W01B11.2	0.00800808	0.111404	-0.193282	0.683866	-0.304687	0.572461	0.877148	0.803726	0.480873	0.0173538	0.202781	0.0320898	0.00703383
WBGene00021547	Y44E3A.1	Y44E3A.1	0.00575253	-1.50679	-0.040103	0.236813	1.46668	1.7436	0.276916	0.0107809	0.997997	0.759276	0.0118891	0.006299	0.674419
WBGene00021039	W05F2.7	W05F2.7	0.0942799	0.537583	0.192017	-0.227889	-0.345566	-0.765472	-0.419905	0.208281	0.818119	0.739168	0.47957	0.0806039	0.349389
WBGene00195045	W05F2.8		0.560317	-0.219068	0.262052	0.441566	0.481119	0.660634	0.179514	0.961118	0.937171	0.7809	0.738837	0.546488	0.977616
WBGene00021038	W05F2.6	W05F2.6	0.54526	-0.0518641	-0.0280501	0.134922	0.023814	0.186787	0.162972	0.975862	0.9959	0.740355	0.99747	0.54296	0.631874
WBGene00021037	fbxa-203	W05F2.5	0.00331117	-1.18768	-0.467569	-0.0154716	0.720112	1.17221	0.452098	0.00403747	0.0986145	0.999475	0.0248842	0.00424243	0.108552
WBGene00019362	cdk-2	K03E5.3	0.0375594	-0.387585	-0.157775	0.332227	0.22981	0.719812	0.490002	0.191294	0.741707	0.271258	0.510346	0.0307432	0.102847
WBGene00019361	K03E5.2	K03E5.2	0.88483	-0.000738113	0.0703603	0.0302236	0.0710984	0.0309617	-0.0401367	1	0.89978	0.990053	0.897155	0.989334	0.977638
WBGene00019360	K03E5.1	K03E5.1	0.84389	-0.113167	-0.176953	0.0822307	-0.0637866	0.195397	0.259184	0.9818	0.937912	0.992741	0.996552	0.91972	0.84057
WBGene00003422	msh-6,tag-63	Y47G6A.11	0.018669	-0.636934	-0.161824	0.184743	0.47511	0.821676	0.346567	0.0389779	0.700308	0.620765	0.0969661	0.0162471	0.220695
WBGene00004978	spg-7	Y47G6A.10	0.229588	0.138874	-0.147126	0.00115727	-0.286	-0.137717	0.148283	0.63326	0.59648	1	0.185356	0.638471	0.591385
WBGene00021638	Y47G6A.9	Y47G6A.9	0.00251145	-0.169934	-0.160618	0.107167	0.00931666	0.277101	0.267784	0.0205348	0.0249738	0.0913976	0.990172	0.00341803	0.00389114
WBGene00000794	crn-1	Y47G6A.8	0.26798	0.0325212	-0.064448	-0.126386	-0.0969693	-0.158907	-0.0619376	0.965796	0.808945	0.406195	0.58506	0.263439	0.825025
WBGene00021637	Y47G6A.7	Y47G6A.7	0.00122251	-0.537636	-0.0787163	0.0225939	0.45892	0.56023	0.10131	0.00176031	0.510439	0.969729	0.00322966	0.00150105	0.341614
WBGene00021636	pcaf-1	Y47G6A.6	0.530797	-0.235537	-0.0930035	0.0598255	0.142534	0.295363	0.152829	0.658018	0.961014	0.988741	0.882162	0.510844	0.860831
WBGene00021635	Y47G6A.5	Y47G6A.5	0.24763	0.281678	0.17658	0.010644	-0.105098	-0.271034	-0.165936	0.292081	0.599794	0.99979	0.85868	0.315335	0.639214
WBGene00021634	Y47G6A.4	Y47G6A.4	0.118857	-0.669256	-0.191693	-0.238466	0.477563	0.43079	-0.0467727	0.101411	0.795263	0.683405	0.240274	0.2988	0.995316
WBGene00021651	Y47G6A.27	Y47G6A.27	0.920593	-0.0128527	0.170301	-0.00949866	0.183153	0.00335401	-0.179799	0.999972	0.946182	0.999989	0.934794	1	0.937876
WBGene00045399	Y47G6A.33	Y47G6A.33	0.0110406	0.428996	0.00393084	0.482014	-0.425065	0.0530175	0.478083	0.0336936	0.999969	0.0226351	0.0347482	0.936872	0.023287
WBGene00021633	Y47G6A.3	Y47G6A.3	0.00539362	-0.345794	-1.14321	0.744249	-0.797411	1.09004	1.88745	0.510258	0.0255599	0.100084	0.0817701	0.0300717	0.00414163
WBGene00002143	inx-21,inx-22	Y47G6A.1	0.00733765	-0.570376	-0.233691	0.137749	0.336686	0.708125	0.371439	0.0151059	0.225076	0.560881	0.0859826	0.0068676	0.063831
WBGene00044437	Y47G6A.32	Y47G6A.32	0.785076	0.409285	0.422826	0.451521	0.0135405	0.0422359	0.0286954	0.847081	0.835263	0.809292	0.999992	0.999754	0.999923
WBGene00000284	cah-6	T28F2.3	0.309606	0.104722	-0.266154	-0.333674	-0.370876	-0.438396	-0.0675199	0.964878	0.678616	0.534455	0.462532	0.351064	0.989846
WBGene00020901	T28F2.2	T28F2.2	0.857336	-0.115161	0.0427522	0.0965866	0.157913	0.211748	0.0538345	0.965428	0.998022	0.978822	0.91992	0.836943	0.996093
WBGene00017025	D1037.1	D1037.1	0.00303617	-0.00337547	0.187735	0.615367	0.19111	0.618742	0.427632	0.999959	0.187109	0.00381552	0.179086	0.0037373	0.0146221
WBGene00002042	hus-1	H26D21.1	0.000451516	-1.29772	-0.180527	0.162273	1.11719	1.45999	0.3428	0.000760043	0.399198	0.471313	0.00136649	0.000477367	0.0895044
WBGene00022276	-		0.575366	-0.334865	-0.0498008	0.00447983	0.285064	0.339345	0.0542806	0.62297	0.997221	0.999998	0.718058	0.614532	0.996417
WBGene00001601	T12F5.2,glh-4	T12F5.3	0.00316223	-0.128295	-0.304597	0.218854	-0.176302	0.347149	0.523451	0.243583	0.0188717	0.0571156	0.109124	0.0118322	0.00255269
WBGene00020466	T12F5.1	T12F5.1	0.121486	-0.539223	-0.498486	-0.29357	0.0407377	0.245654	0.204916	0.129618	0.159489	0.465287	0.995452	0.585413	0.696932
WBGene00022815	asic-1	ZK770.1	0.575205	0.369357	-0.141778	-0.266386	-0.511134	-0.635743	-0.124609	0.841423	0.987487	0.928801	0.688371	0.551074	0.991381
WBGene00016324	C32E8.6	C32E8.6	0.196788	-0.990882	-0.182368	-1.34697	0.808514	-0.356093	-1.16461	0.416745	0.987273	0.229688	0.554723	0.920185	0.312318
WBGene00016323	C32E8.5	C32E8.5	0.163374	-0.02987	-0.170982	0.0751913	-0.141112	0.105061	0.246173	0.983186	0.3197	0.814828	0.445477	0.641356	0.137689
WBGene00016322	C32E8.4	C32E8.4	0.0114835	1.39667	0.140356	1.61443	-1.25631	0.217768	1.47408	0.0322728	0.962478	0.0196041	0.045809	0.882647	0.026871
WBGene00016321	C32E8.3	C32E8.3	0.0445339	-0.0733932	-0.0768844	0.178695	-0.00349114	0.252088	0.25558	0.681853	0.654177	0.148671	0.999931	0.0545986	0.0522603
WBGene00004425	rpl-13	C32E8.2	9.70479e-07	0.404374	0.348684	-0.0946635	-0.0556902	-0.499037	-0.443347	5.14195e-07	2.92958e-06	0.00111148	0.00835949	1.4918e-08	1.30649e-07
WBGene00003797	npp-11	F53F10.5	0.0909021	0.133417	0.142361	0.266181	0.00894427	0.132765	0.12382	0.377032	0.335258	0.0697857	0.999222	0.380252	0.426816
WBGene00006833	unc-108	F53F10.4	0.00239412	-0.0596288	-0.269003	-0.365103	-0.209374	-0.305474	-0.0960996	0.52932	0.00934692	0.00297945	0.0228753	0.00584026	0.227304
WBGene00018765	F53F10.3,F53F10.6,F53F10.8	F53F10.3	0.00338288	0.0112371	-0.275348	0.285339	-0.286585	0.274102	0.560687	0.997192	0.0323978	0.0287155	0.0282926	0.0328956	0.00243065
WBGene00018764	F53F10.2	F53F10.2	0.0104444	-0.149091	-0.0636305	-0.0795683	0.0854608	0.069523	-0.0159378	0.00775663	0.128301	0.0669864	0.0535534	0.100151	0.875501
WBGene00020192	T03F1.11	T03F1.11	0.000604766	-0.462609	-0.034768	0.441939	0.427841	0.904549	0.476707	0.00571678	0.93694	0.00677781	0.00764247	0.000427953	0.0051091
WBGene00000764	coq-4,pgk-1	T03F1.2	0.238475	-0.115682	-0.0597139	-0.101545	0.055968	0.014137	-0.0418309	0.240339	0.663881	0.315422	0.701543	0.991067	0.837544
WBGene00020184	T03F1.1	T03F1.1	0.0190672	-0.114289	0.0203424	0.0189109	0.134631	0.1332	-0.00143154	0.0422769	0.867356	0.888728	0.0243571	0.0252711	0.999935
WBGene00016837	C50F2.3	C50F2.3	0.00104133	-0.293439	-0.192295	0.061937	0.101144	0.355377	0.254232	0.00258397	0.0124972	0.333025	0.103119	0.00123348	0.00445502
WBGene00016836	C50F2.2	C50F2.2	0.305335	0.181968	-0.0913144	0.187911	-0.273283	0.00594266	0.279226	0.652962	0.924663	0.633135	0.383233	0.999974	0.369126
WBGene00003950	pbs-4	T20F5.2	0.0844191	0.0359892	-0.101449	0.00637841	-0.137438	-0.0296108	0.107827	0.796481	0.180973	0.998192	0.078573	0.869262	0.155119
WBGene00020652	egg-4	T21E3.1	0.0211908	0.764519	-0.0444326	0.913041	-0.808951	0.148522	0.957473	0.0750628	0.996323	0.0428896	0.0631135	0.894432	0.0366698
WBGene00018528	F47B3.4	F47B3.4	0.00746047	0.543807	-0.61194	1.51847	-1.15575	0.97466	2.13041	0.360252	0.287145	0.0211925	0.0528427	0.0891145	0.00622625
WBGene00018527	F47B3.3	F47B3.3	0.300394	-0.173131	-0.207749	0.0886548	-0.0346177	0.261786	0.296404	0.689201	0.575891	0.932239	0.995187	0.419486	0.338082
WBGene00018525	F47B3.1	F47B3.1	0.0013928	0.0658359	-0.701073	0.673301	-0.766909	0.607465	1.37437	0.936191	0.0127466	0.0147368	0.00919799	0.0211966	0.00100068
WBGene00000197	aars-2		0.0957273	-0.0704587	0.0119063	0.02115	0.082365	0.0916087	0.0092437	0.201443	0.972031	0.874209	0.135629	0.100949	0.986327
WBGene00000779	cpn-3	F28H1.2	0.000711554	0.2415	-0.039408	0.314653	-0.280908	0.0731532	0.354061	0.00465789	0.607912	0.00169678	0.00262473	0.21584	0.00107238
WBGene00017908	F28H1.1	F28H1.1	0.0383062	-0.659428	-0.117218	-0.437385	0.54221	0.222043	-0.320167	0.0413035	0.865525	0.141051	0.0765946	0.534295	0.293364
WBGene00006820	unc-89	C09D1.1	0.0210088	-0.114072	-0.00557452	0.10884	0.108498	0.222912	0.114414	0.13114	0.998762	0.148597	0.149825	0.0154412	0.130082
WBGene00016066	C24G7.4	C24G7.4	0.248792	-0.135488	0.421219	0.933093	0.556707	1.06858	0.511875	0.990695	0.812733	0.332823	0.671948	0.252681	0.719613
WBGene00016064	acd-1	C24G7.2	0.00296268	-0.888333	0.230275	-1.36555	1.11861	-0.477217	-1.59583	0.0301946	0.643327	0.00650014	0.013487	0.189907	0.00361986
WBGene00000867	cyb-2.2	H31G24.4	0.00579943	0.449271	-0.602066	0.574445	-1.05134	0.125173	1.17651	0.146127	0.06285	0.0726253	0.00931939	0.857225	0.00614979
WBGene00019254	H31G24.3	H31G24.3	0.0607422	-0.381455	-0.485112	-0.0388017	-0.103657	0.342654	0.44631	0.167747	0.0866534	0.991865	0.881538	0.217516	0.110218
WBGene00023314	H31G24.2	H31G24.2	0.331618	0.388981	0.804553	1.49989	0.415572	1.11091	0.695341	0.946079	0.705813	0.303535	0.935795	0.5012	0.780333
WBGene00003029	lin-44	E01A2.3	0.051373	-0.493406	0.0811222	0.271777	0.574528	0.765183	0.190654	0.160709	0.966609	0.512915	0.106531	0.0443561	0.732438
WBGene00017085	E01A2.2	E01A2.2	0.0703376	-0.155957	-0.118945	-0.102432	0.0370117	0.0535257	0.016514	0.0618814	0.136089	0.198864	0.80528	0.605134	0.975099
WBGene00017084	E01A2.1	E01A2.1	0.0474236	0.0125109	-0.0430595	0.131624	-0.0555704	0.119113	0.174684	0.988327	0.727507	0.0995908	0.573452	0.131598	0.0415426
WBGene00020039	R12E2.14	R12E2.14	0.0539533	0.0834258	-0.540204	0.198975	-0.62363	0.11555	0.73918	0.965835	0.133384	0.720131	0.0889817	0.918743	0.0528296
WBGene00002139	inx-16,inx-17	R12E2.4	0.0231474	-0.324703	-0.0305732	-0.282899	0.294129	0.0418041	-0.252325	0.0383278	0.97281	0.059775	0.0528537	0.936501	0.0847411
WBGene00015974	C18E3.5,sls-2.4	C18E3.5	0.664284	-0.0160697	0.116598	-0.0587858	0.132667	-0.0427161	-0.175383	0.999375	0.838938	0.972383	0.785968	0.988843	0.634175
WBGene00004464	rpn-8	R12E2.3	0.0531621	-0.316244	-0.124148	-0.0049777	0.192096	0.311267	0.119171	0.0620964	0.516598	0.99991	0.238823	0.0652331	0.544252
WBGene00020031	R12E2.1,R12E2.2,cas-2,ppw-1	R12E2.2	0.000169801	-0.271719	-0.2464	0.0400724	0.0253186	0.311791	0.286473	0.000535773	0.000788354	0.305263	0.608916	0.000314139	0.000435173
WBGene00015972	C18E3.3	C18E3.3	0.00366946	-0.894164	0.0957524	-0.0121617	0.989917	0.882003	-0.107914	0.00649475	0.859934	0.999591	0.00443754	0.00683371	0.81604
WBGene00015970	C18E3.1,C18E3.2	C18E3.1	0.0458212	-0.220246	-0.323243	-0.00855332	-0.102997	0.211693	0.31469	0.186654	0.0639403	0.999585	0.658141	0.205303	0.069455
WBGene00003516	nab-1	C43E11.6	0.0634429	-0.177973	0.18917	0.227174	0.367143	0.405147	0.0380045	0.467792	0.426336	0.307866	0.0944987	0.0704359	0.984297
WBGene00016605	C43E11.5	C43E11.5	0.0175601	-0.141759	-0.659741	-0.249142	-0.517982	-0.107383	0.410599	0.640663	0.0154812	0.27319	0.0357149	0.790042	0.0749145
WBGene00007001	tufm-2	C43E11.4	0.0334402	-0.294069	-0.20084	0.053163	0.0932284	0.347232	0.254003	0.0690007	0.19702	0.905429	0.675882	0.0406615	0.106381
WBGene00016603	C43E11.12,cogc-5,met-1	C43E11.3	0.0528861	-0.0452155	-0.0127745	0.324288	0.032441	0.369504	0.337063	0.962626	0.999044	0.0912765	0.985264	0.0614942	0.0814255
WBGene00016602	mus-81	C43E11.2	0.631764	-0.0567185	-0.208939	-0.148737	-0.15222	-0.0920186	0.0602015	0.984311	0.627668	0.807955	0.798059	0.940362	0.981413
WBGene00016601	acin-1	C43E11.1	0.0439493	-0.274101	-0.239756	-0.0547641	0.0343447	0.219337	0.184992	0.0605795	0.09089	0.866329	0.959608	0.117174	0.183117
WBGene00021629	scpl-3	Y47D9A.2	0.00289662	-1.07105	-0.320062	-0.263969	0.750992	0.807085	0.056093	0.00252054	0.149717	0.238842	0.00954622	0.00732333	0.95715
WBGene00021628	Y47D9A.1	Y47D9A.1	0.000361486	-0.356834	-0.0359124	0.196962	0.320922	0.553796	0.232875	0.00151508	0.720654	0.0140727	0.00228109	0.000273823	0.00764675
WBGene00000140	acr-6,anc-1	ZK973.6	0.0893894	-0.0720596	0.0230726	0.0014764	0.0951322	0.073536	-0.0215962	0.178484	0.835748	0.999935	0.083475	0.169661	0.858992
WBGene00022832	pdp-1	ZK973.3	0.0387095	-0.217295	-0.252348	-0.0314709	-0.0350532	0.185824	0.220877	0.0922734	0.058615	0.958964	0.945168	0.142685	0.0879535
WBGene00022831	ZK973.2	ZK973.2	0.845204	-0.0493003	0.00288051	-0.0968562	0.0521808	-0.047556	-0.0997368	0.978396	0.999995	0.871621	0.974663	0.980485	0.862387
WBGene00022830	ZK973.1	ZK973.1	0.0333034	-0.150734	-0.367718	0.200144	-0.216984	0.350879	0.567863	0.612961	0.108868	0.422679	0.369009	0.124036	0.0277683
WBGene00000962	T21E12.3,dhc-1	T21E12.4	0.00414646	-0.15883	-0.0845308	0.0421075	0.0742995	0.200938	0.126638	0.00994026	0.0828983	0.419093	0.120073	0.00414684	0.0223055
WBGene00020654	T21E12.2,cgef-2	T21E12.2	0.000232751	-1.05507	-0.240177	-0.0240257	0.81489	1.03104	0.216151	0.000288067	0.0661014	0.980012	0.000787393	0.000313898	0.0907795
WBGene00001231	eif-3.H	C41D11.2	0.00541156	-0.204375	-0.171123	-0.307651	0.0332524	-0.103276	-0.136528	0.0186534	0.0343448	0.00417099	0.81282	0.156122	0.0708829
WBGene00016561	eri-6	C41D11.1	0.271698	-0.3448	0.275814	-0.103852	0.620614	0.240948	-0.379666	0.605477	0.736602	0.976757	0.229653	0.801001	0.541935
WBGene00020131	gcy-28	T01A4.1	0.0026159	-0.640511	-0.199924	0.13026	0.440587	0.770771	0.330184	0.00493587	0.208623	0.470838	0.0193119	0.00244486	0.0510107
WBGene00022469	Y119C1B.3	Y119C1B.3	0.0852698	-0.649522	0.0152124	0.797058	0.664735	1.44658	0.781846	0.436971	0.999974	0.304288	0.421318	0.0655444	0.316035
WBGene00022467	Y119C1B.1	Y119C1B.1	0.0531022	0.368007	-0.713543	0.972882	-1.08155	0.604876	1.68643	0.792802	0.388798	0.207068	0.159541	0.500617	0.0431742
WBGene00017010	D1007.15	D1007.15	0.00472006	-0.918002	0.124571	0.493828	1.04257	1.41183	0.369257	0.0191431	0.878973	0.135006	0.0121609	0.00395508	0.271399
WBGene00004113	pqn-24	D1007.14	0.000817552	-0.287584	-0.177755	0.180369	0.109829	0.467953	0.358124	0.00501358	0.0283686	0.026989	0.126197	0.000768977	0.00217835
WBGene00017009	D1007.13	D1007.13	0.356842	0.060089	-0.0481469	0.521202	-0.108236	0.461113	0.569348	0.996989	0.998438	0.434515	0.983327	0.517927	0.375505
WBGene00004436	D1007.22,rpl-24.1	D1007.12	8.42336e-05	0.325706	0.23313	0.102728	-0.092576	-0.222978	-0.130402	0.000103926	0.000301542	0.00708384	0.0103842	0.00035693	0.00288636
WBGene00017007	D1007.10	D1007.10	0.0169221	-1.26069	0.0742021	-0.109725	1.33489	1.15096	-0.183928	0.0251266	0.989801	0.969075	0.0206043	0.0342331	0.880632
WBGene00017005	D1007.8,eaf-1	D1007.8	0.0163737	-0.454765	-0.061704	0.12443	0.393061	0.579195	0.186134	0.0339072	0.919988	0.631128	0.0545844	0.0146484	0.362703
WBGene00016654	C44E4.5	C44E4.5	0.000921274	-0.95299	-0.127336	0.0991784	0.825654	1.05217	0.226515	0.0014956	0.543817	0.700303	0.0025987	0.0010168	0.189527
WBGene00016653	21ur-14833,C44E4.4	C44E4.4	0.0668878	-0.0541101	-0.10319	-0.214554	-0.0490799	-0.160444	-0.111364	0.768105	0.364595	0.0578574	0.811693	0.13545	0.316333
WBGene00015008	B0041.3	B0041.3	0.056752	-0.532292	-0.202561	0.100837	0.329732	0.63313	0.303398	0.093008	0.625324	0.917269	0.303878	0.0548182	0.355905
WBGene00015011	B0041.8	B0041.8	0.031041	-0.616184	-0.135373	0.0148303	0.48081	0.631014	0.150204	0.0397707	0.778363	0.999513	0.0865332	0.0367597	0.726389
WBGene00015007	ain-2,unc-57	B0041.2	0.0505951	-0.225388	-0.108816	0.085623	0.116572	0.311011	0.194439	0.121748	0.531459	0.683972	0.484651	0.0461687	0.179207
WBGene00015006	B0041.1	B0041.1	0.158631	-1.3043	-1.75492	0.557948	-0.450621	1.86225	2.31287	0.526301	0.328362	0.917476	0.952874	0.292193	0.179212
WBGene00021112	W09C3.4	W09C3.4	0.0460409	-0.383308	-0.019812	0.0952917	0.363496	0.478599	0.115104	0.0875987	0.997767	0.832578	0.102198	0.0439091	0.749098
WBGene00021110	W09C3.2	W09C3.2	0.000858636	0.451087	-1.24302	0.890752	-1.69411	0.439666	2.13377	0.164068	0.00600912	0.0201169	0.00185427	0.175022	0.000753716
WBGene00021109	W09C3.1	W09C3.1	0.0585039	-0.448402	-0.451626	0.15392	-0.00322414	0.602322	0.605546	0.199866	0.196466	0.826961	0.999998	0.0909759	0.0895634
WBGene00015695	C10H11.7,ugt-26	C10H11.6	0.00508315	-0.407256	-0.234021	-0.232783	0.173236	0.174473	0.00123793	0.00373703	0.0278889	0.0283978	0.0738143	0.0722331	0.999993
WBGene00015693	ugt-28	C10H11.4	0.000187877	-0.895458	-0.0448279	-0.499309	0.85063	0.396149	-0.454482	0.000240638	0.824697	0.00230297	0.000289698	0.00553817	0.00329863
WBGene00015692	ugt-25	C10H11.3	0.000343253	-1.17693	-0.214198	-0.0291969	0.962734	1.14774	0.185001	0.000429695	0.167115	0.981062	0.000948274	0.000474179	0.237036
WBGene00015691	C10H11.12,C10H11.14,viln-1	C10H11.1	0.0262278	-0.106928	-0.316557	0.499662	-0.209629	0.60659	0.816219	0.899687	0.317774	0.105945	0.591782	0.0592838	0.0221347
WBGene00013589	M04F3.2	M04F3.2	0.252817	0.121033	0.00775123	-0.263341	-0.113281	-0.384373	-0.271092	0.873446	0.999954	0.45738	0.892201	0.223916	0.437659
WBGene00004410	rpa-2	M04F3.1	0.0964467	-0.0313021	-0.162516	-0.0378486	-0.131214	-0.0065465	0.124667	0.913787	0.0931053	0.862757	0.166917	0.998999	0.189524
WBGene00006984	F54D7.6,F54D7.7	F54D7.7	0.00948703	0.561925	0.337736	0.332816	-0.224189	-0.229109	-0.00491954	0.00712238	0.042662	0.0447537	0.144485	0.136385	0.999898
WBGene00018798	gnrr-1	F54D7.3	0.013555	-1.16762	-0.726777	0.0783868	0.44084	1.246	0.805163	0.0222087	0.101307	0.983519	0.335109	0.0176852	0.0748981
WBGene00018797	F54D7.2	F54D7.2	0.0272405	-0.553133	-0.125139	-0.110779	0.427994	0.442354	0.0143596	0.0262011	0.699246	0.7634	0.0608805	0.0548717	0.999117
WBGene00019012	F57C9.6	F57C9.6	0.371198	-1.33736	-1.18222	-1.11872	0.155142	0.21864	0.0634979	0.386757	0.469921	0.507566	0.996217	0.989702	0.999734
WBGene00019009	F57C9.1,F57C9.3,F57C9.4,clec-90,htp-3	F57C9.2	0.0100282	-0.279903	-0.305356	-0.0782927	-0.0254528	0.20161	0.227063	0.0195247	0.0143406	0.510745	0.95746	0.058426	0.0398326
WBGene00017795	F25F8.1	F25F8.1	0.0156203	-0.478828	0.0756959	0.152068	0.554524	0.630897	0.0763723	0.0417966	0.899695	0.575793	0.0255214	0.0162526	0.897459
WBGene00006774	F21F3.4	F21F3.4	0.362053	-0.29921	-0.209724	0.112069	0.089486	0.411279	0.321793	0.59152	0.790208	0.955006	0.975793	0.377486	0.54329
WBGene00017673	F21F3.3	F21F3.3	0.000519562	0.923483	-0.45769	1.60579	-1.38117	0.682308	2.06348	0.0114119	0.113635	0.00141787	0.00253487	0.0329516	0.000529558
WBGene00017671	pgal-1		0.0126663	-0.0896804	-0.10305	-0.186578	-0.0133698	-0.0968972	-0.0835274	0.105913	0.0702693	0.00931861	0.961026	0.0845943	0.129034
WBGene00017676	F21F3.7	F21F3.7	0.0168078	-0.493734	0.0404976	0.0712641	0.534231	0.564998	0.0307664	0.0328769	0.978991	0.904257	0.0251419	0.0207035	0.990428
WBGene00017886	F28B3.5,acl-11	F28B3.5	0.00149267	-0.971303	-0.0914631	0.0161843	0.87984	0.987488	0.107647	0.0021505	0.797569	0.998213	0.0031394	0.00201805	0.717569
WBGene00017882	F28B3.1,F28B3.4	F28B3.1	0.256003	-0.0770899	-0.085518	0.101451	-0.00842811	0.178541	0.186969	0.812112	0.765616	0.673591	0.999616	0.304459	0.277184
WBGene00021015	W03G9.3	W03G9.3	0.121496	-0.0767305	-0.164985	-0.236435	-0.0882544	-0.159705	-0.0714503	0.755497	0.27489	0.11358	0.679634	0.293919	0.789231
WBGene00021014	W03G9.2	W03G9.2	0.0967335	-0.106364	-0.30301	0.00410737	-0.196646	0.110471	0.307118	0.717358	0.115273	0.999969	0.321432	0.696273	0.111009
WBGene00004900	snf-1	W03G9.1	0.00382612	-0.414077	0.0866096	0.188047	0.500687	0.602125	0.101438	0.0144451	0.645309	0.170596	0.00723018	0.00362033	0.542959
WBGene00003221	mes-3	F54C1.3	0.000388988	-1.07136	-0.116833	-0.0804072	0.954527	0.990953	0.0364256	0.000483008	0.486337	0.721831	0.000761939	0.000657224	0.958149
WBGene00001050	dom-3	F54C1.2	0.521349	-0.273615	-0.229348	-0.0651921	0.0442665	0.208423	0.164156	0.562147	0.673728	0.985576	0.99531	0.727527	0.835704
WBGene00006058	sst-20	F54C1.9	0.00317395	-0.0879316	-0.565625	0.795853	-0.477693	0.883785	1.36148	0.923238	0.0557076	0.0176614	0.0931598	0.0121428	0.00241704
WBGene00018789	F54C1.1	F54C1.1	0.203106	-0.84106	-0.347064	-0.485955	0.493996	0.355105	-0.13889	0.168083	0.706373	0.492372	0.481175	0.693452	0.967806
WBGene00016730	C46H11.6	C46H11.6	0.077288	1.33429	-0.524493	1.24986	-1.85879	-0.0844299	1.77436	0.245035	0.808062	0.281754	0.105789	0.998746	0.120497
WBGene00002979	lfe-2	C46H11.4	0.106497	-0.326482	-0.158945	-0.0298227	0.167537	0.296659	0.129122	0.112785	0.507124	0.99083	0.471225	0.146304	0.643354
WBGene00016728	C46H11.2	C46H11.2	0.000422568	-0.149452	-0.530055	-0.725321	-0.380602	-0.575868	-0.195266	0.130296	0.00164844	0.000481798	0.00581408	0.00119458	0.0594876
WBGene00002213	kin-32	C30F8.4	0.802378	-0.0333679	0.127773	-0.0466075	0.161141	-0.0132396	-0.174381	0.997918	0.908313	0.994427	0.839857	0.999868	0.808929
WBGene00016259	C30F8.3,Y110A7A.20	C30F8.3	0.105147	-1.61177	-0.50418	0.0255055	1.10759	1.63727	0.529685	0.125211	0.789557	0.999955	0.30474	0.119921	0.766598
	Y110A7A.23,use-1		0.136869	-0.35092	-0.194387	0.040665	0.156533	0.391585	0.235052	0.198806	0.566897	0.990283	0.700993	0.151145	0.438178
WBGene00000001	aap-1	Y110A7A.10	0.0776231	-0.374257	-0.288007	-0.164092	0.0862503	0.210166	0.123915	0.0714757	0.150378	0.472361	0.835584	0.309881	0.656832
WBGene00022459	Y110A7A.9	Y110A7A.9	0.189985	-0.182008	-0.0809841	0.110558	0.101024	0.292566	0.191542	0.439316	0.875204	0.750958	0.793604	0.166408	0.404901
WBGene00022456	Y110A7A.6	Y110A7A.6	0.0287838	-0.489529	-0.187334	0.0691098	0.302194	0.558639	0.256444	0.0451431	0.465756	0.929106	0.181768	0.0290927	0.265096
WBGene00022458	Y110A7A.7,Y110A7A.8	Y110A7A.8	0.179556	-0.0397919	-0.109776	-0.179693	-0.0699843	-0.139901	-0.0699169	0.931552	0.462987	0.173523	0.744082	0.304559	0.744576
WBGene00003475	Y110A7A.4,mtm-1	Y110A7A.5	0.0418176	-0.68559	-0.32651	-0.235895	0.35908	0.449695	0.0906154	0.0329682	0.265223	0.473454	0.214599	0.120986	0.923567
WBGene00006797	unc-63	Y110A7A.3	0.00100763	-0.931129	-0.0902964	0.52628	0.840833	1.45741	0.616577	0.00424619	0.855188	0.0330692	0.00622462	0.000753054	0.0191817
WBGene00001833	hcp-6	Y110A7A.1	0.0837412	-0.254749	-0.274234	-0.0363205	-0.0194857	0.218428	0.237914	0.159009	0.130915	0.977284	0.996243	0.230611	0.188676
WBGene00003792	npp-6,slx-1	F56A3.3	0.000140586	-0.387597	-0.166515	0.104914	0.221082	0.492511	0.271429	0.000332883	0.00857112	0.0430839	0.00296124	0.000147801	0.00134389
WBGene00000272	bro-1	F56A3.5	0.706547	0.37098	-0.310288	0.100101	-0.681268	-0.270879	0.410389	0.908955	0.942613	0.997725	0.657394	0.960157	0.883165
WBGene00018908	fncm-1	F56A3.1	0.00171785	-1.49334	-0.33407	0.0763575	1.15927	1.5697	0.410428	0.00240733	0.286398	0.958518	0.00627206	0.00198758	0.179672
WBGene00016327	C32E12.1	C32E12.1	0.00218618	0.591044	-0.588453	0.552492	-1.1795	-0.038552	1.14095	0.033196	0.0336889	0.0415282	0.00269952	0.989168	0.00306445
WBGene00015092	B0261.4	B0261.4	0.202524	-0.179793	-0.140415	-0.0783356	0.0393777	0.101457	0.0620793	0.191184	0.32682	0.705072	0.940008	0.543666	0.817322
WBGene00002583	let-363	B0261.2	0.0109166	-0.760086	-0.301565	-0.214203	0.458521	0.545883	0.0873621	0.00890459	0.17131	0.358822	0.0512824	0.0288171	0.864685
WBGene00015091	B0261.1,B0261.9	B0261.1	0.762275	-0.134925	0.0215322	0.0323327	0.156458	0.167258	0.0108005	0.862063	0.999207	0.997349	0.806945	0.777308	0.999899
WBGene00018595	fbxa-145	F48C1.2	0.350316	-0.122595	0.0820812	0.916794	0.204676	1.03939	0.834713	0.995527	0.998634	0.443906	0.980315	0.360327	0.507831
WBGene00018594	aman-3	F48C1.1	0.00843529	-0.861724	0.170124	-0.24414	1.03185	0.617584	-0.414264	0.0152297	0.688572	0.454163	0.00791717	0.0474626	0.153184
WBGene00018864	F55A12.15,F55A12.5	F55A12.5	0.00398225	-0.665259	-0.243354	-0.117974	0.421905	0.547285	0.12538	0.00367237	0.113151	0.510793	0.0195071	0.0076282	0.469283
WBGene00000966	dhs-2	F55A12.4	0.160608	-0.132029	0.257991	0.2268	0.39002	0.358828	-0.0311916	0.824377	0.434249	0.521978	0.190221	0.231266	0.996532
WBGene00018863	F55A12.2,ppk-1	F55A12.2	0.013194	-0.682178	-0.243472	0.0511162	0.438705	0.733294	0.294589	0.0186031	0.338655	0.974076	0.0793503	0.0143933	0.228248
WBGene00018862	F55A12.1	F55A12.1	5.73633e-05	-0.48721	-0.0949883	0.649045	0.392221	1.13625	0.744033	0.00121733	0.264035	0.000394303	0.00281045	6.26911e-05	0.000237179
WBGene00016040	C24A11.1	C24A11.1	0.0746319	0.375959	-0.519879	0.550012	-0.895838	0.174053	1.06989	0.623913	0.406985	0.369719	0.12197	0.930965	0.072866
WBGene00003793	F27C1.17,F27C1.2,npp-7	T19B4.2	0.00562842	-0.246514	-0.0263974	0.145145	0.220116	0.391658	0.171542	0.0228512	0.941594	0.12121	0.0336344	0.00423622	0.0746999
WBGene00017851	F27C1.1	F27C1.1	0.000112561	0.602135	-0.709017	1.64944	-1.31115	1.0473	2.35845	0.0173105	0.00961236	0.000376081	0.000927506	0.00221922	0.000115055
WBGene00015634	C09D4.3	C09D4.3	0.00135634	-0.425937	-0.496495	0.996291	-0.0705583	1.42223	1.49279	0.1206	0.0774541	0.00718024	0.95426	0.00186558	0.00154709
WBGene00015633	C09D4.2	C09D4.2	0.00230627	-0.925879	-0.397831	0.0651272	0.528048	0.991006	0.462958	0.00338841	0.0661313	0.92386	0.0261968	0.00261492	0.0407649
WBGene00015632	C09D4.1	C09D4.1	2.60552e-05	-0.702347	-0.108155	0.28836	0.594191	0.990707	0.396516	0.000104934	0.082267	0.00265502	0.000171723	2.71546e-05	0.00077082
WBGene00019075	F59A3.12,F59A3.13,F59A3.2	F59A3.2	0.00357463	-0.62029	-0.320464	0.182409	0.299826	0.802699	0.502873	0.00907447	0.0840877	0.334947	0.102102	0.00346374	0.019291
WBGene00019074	F59A3.1	F59A3.1	0.000546478	-1.50553	0.0315719	0.225559	1.5371	1.73109	0.193987	0.00109745	0.994131	0.412161	0.00101184	0.000633653	0.514638
WBGene00006594	tom-1	M01A10.2	0.0986272	-0.122338	0.0688246	0.241005	0.191163	0.363343	0.17218	0.67157	0.906895	0.238289	0.377513	0.0809928	0.447609
WBGene00019692	M01A10.1	M01A10.1	0.0620167	-0.0695098	0.00319927	0.257427	0.0727091	0.326937	0.254228	0.84295	0.999977	0.120181	0.826087	0.0592662	0.124387
WBGene00019712	M01E11.3	M01E11.3	0.00331101	-0.918452	-0.119211	0.279035	0.799241	1.19749	0.398246	0.00778622	0.806169	0.289626	0.0129301	0.00287319	0.123212
WBGene00019711	M01E11.2	M01E11.2	0.000348286	-0.566877	-0.283675	0.0138077	0.283202	0.580685	0.297483	0.000484054	0.00696777	0.983507	0.00701101	0.000440411	0.00583833
WBGene00019710	M01E11.1	M01E11.1	0.00826293	-0.746296	-0.0493233	0.221371	0.696972	0.967667	0.270695	0.0189888	0.982095	0.465317	0.0240995	0.00742667	0.33215
WBGene00000473	cey-2	F46F11.2	7.93513e-05	0.497896	-0.16194	0.473507	-0.659836	-0.0243888	0.635448	0.000397551	0.0271968	0.000483893	0.000149622	0.878104	0.000167711
WBGene00018510	F46F11.7	F46F11.7	0.00399905	-0.258708	0.084492	0.355946	0.3432	0.614654	0.271454	0.0635146	0.64175	0.0221216	0.0250965	0.00298089	0.0546113
WBGene00018508	F46F11.1	F46F11.1	0.0015433	-1.19392	-0.112024	0.116167	1.08189	1.31008	0.228191	0.00253584	0.817138	0.801996	0.00369071	0.00177448	0.394142
WBGene00000630	M01A12.3,col-53	M01A12.1	0.16139	-0.422155	-0.126008	0.598871	0.296147	1.02103	0.724879	0.6603	0.982321	0.429446	0.834803	0.137439	0.305873
WBGene00004224	ptr-10	F55F8.1	3.98607e-05	-1.84827	0.123059	0.240673	1.97133	2.08894	0.117614	0.000106518	0.517123	0.134359	8.77255e-05	7.26056e-05	0.547684
WBGene00020558	T19B4.5,dnj-21	T19B4.5	0.00267243	-0.113825	-0.0583956	0.319875	0.0554291	0.4337	0.37827	0.217321	0.640581	0.00857465	0.672166	0.0027346	0.00459367
WBGene00020557	T19B4.3	T19B4.3	0.0218277	0.10275	0.020207	-0.038235	-0.082543	-0.140985	-0.058442	0.0525178	0.85676	0.516862	0.10202	0.018076	0.245598
WBGene00020556	T19B4.1	T19B4.1	0.00571639	-0.664125	-0.0485177	0.219496	0.615607	0.883621	0.268014	0.0141767	0.970111	0.338882	0.018562	0.00496335	0.223731
WBGene00002989	lim-7	C04F1.3	1.20147e-05	-0.446856	0.0288503	-0.102862	0.475707	0.343994	-0.131713	2.12925e-05	0.281422	0.00549185	1.42805e-05	7.07119e-05	0.00214882
WBGene00044305	F56H1.6	F56H1.6	0.172409	-0.01168	-0.0173572	0.209515	-0.00567713	0.221195	0.226872	0.999167	0.997299	0.250821	0.999904	0.222132	0.209442
WBGene00000493	che-14	F56H1.1	0.000546352	-1.84498	0.0605866	0.193021	1.90556	2.038	0.132434	0.00103513	0.977742	0.641269	0.000911935	0.000699873	0.831418
WBGene00020693	T22E7.1	T22E7.1	0.00135934	-0.993563	-0.0386962	-0.043123	0.954867	0.95044	-0.00442672	0.0019158	0.976971	0.968851	0.00223218	0.00227237	0.999962
WBGene00001856	hil-5	B0414.3	0.0613248	0.325124	0.0429638	0.0945649	-0.28216	-0.230559	0.0516011	0.0611523	0.953728	0.702995	0.0938193	0.162995	0.924984
WBGene00004393	rnt-1	B0414.2	0.0791263	-0.967218	0.154326	-0.419474	1.12154	0.547744	-0.5738	0.122172	0.9592	0.603324	0.0798029	0.423826	0.392706
WBGene00001973	lin-35	C32F10.2	0.00306565	-0.777293	-0.00149891	0.12194	0.775794	0.899234	0.123439	0.0059581	0.999999	0.672863	0.00600115	0.00344213	0.665597
WBGene00016331	obr-4	C32F10.1	0.00580652	-0.574709	-0.274553	-0.0261152	0.300156	0.548594	0.248438	0.00685108	0.0846178	0.98627	0.0645636	0.00813665	0.112898
WBGene00022276	-		0.918608	-0.137413	-0.299544	-0.187607	-0.162131	-0.0501944	0.111937	0.98797	0.899734	0.970949	0.980708	0.999381	0.99336
WBGene00000631	col-54	F33D11.3	0.0322906	0.181137	-0.104798	-0.00057357	-0.285935	-0.18171	0.104225	0.107739	0.379506	1	0.025433	0.106779	0.38312
WBGene00018001	F33D11.2	F33D11.2	0.0106777	0.721963	-0.897047	0.87639	-1.61901	0.154428	1.77344	0.193611	0.109572	0.116955	0.0162552	0.944417	0.0117232
WBGene00016421	C34G6.5	C34G6.5	0.00152813	-1.55176	-0.487679	-0.0590175	1.06408	1.49274	0.428662	0.00177582	0.101594	0.977234	0.00741147	0.00206211	0.144892
WBGene00003996	pgp-2	C34G6.4	0.00664175	-1.06753	0.0814801	-0.0820688	1.14901	0.985461	-0.163549	0.0104558	0.957531	0.956695	0.00798502	0.0139614	0.767597
WBGene00016420	C34G6.3	C34G6.3	0.00620394	0.178473	-0.849691	0.9432	-1.02816	0.764728	1.79289	0.852969	0.0623879	0.0447354	0.0336413	0.0859226	0.00457206
WBGene00016419	tyr-4	C34G6.2	0.0001269	-0.421309	-0.203544	-0.031211	0.217765	0.390098	0.172333	0.000159489	0.00246371	0.538322	0.00190051	0.000203614	0.00463612
WBGene00016418	C34G6.1	C34G6.1	0.00192203	-0.634069	-0.185248	0.0551359	0.448821	0.689205	0.240384	0.00284466	0.172021	0.856372	0.0103512	0.0020666	0.0840836
WBGene00000099	air-2	B0207.4	0.00731997	-0.235338	-0.50072	0.137918	-0.265382	0.373256	0.638639	0.173915	0.0167774	0.491952	0.127032	0.0456355	0.00693247
	Y76G2A.1,Y76G2A.2		0.206272	0.0803058	0.206682	0.736011	0.126376	0.655706	0.529329	0.992353	0.897353	0.209629	0.972099	0.271138	0.405329
WBGene00015501	C06A5.3,sir-2.4	C06A5.3	0.0316497	-0.805791	-0.352041	-0.233245	0.453749	0.572546	0.118796	0.0258777	0.273754	0.542459	0.150487	0.0782022	0.880086
WBGene00015500	C06A5.2	C06A5.2	0.00558269	-0.37747	-0.722699	1.0153	-0.345229	1.39277	1.738	0.428354	0.0991437	0.0342212	0.48912	0.0113225	0.00499634
WBGene00000814	B0025.4,C06A5.1,csn-2	B0025.2	0.00100471	-1.29607	-0.143623	0.0116556	1.15244	1.30772	0.155279	0.00141107	0.65471	0.999606	0.00222102	0.00136283	0.605848
WBGene00006932	vps-34	B0025.1	0.000382167	-0.765249	-0.17726	0.0600784	0.587989	0.825327	0.237339	0.000562964	0.10504	0.71848	0.00158179	0.000418224	0.0428949
WBGene00006492	C27A12.4,tag-146	C27A12.3	0.278497	-0.75016	-0.219695	-0.26806	0.530466	0.482101	-0.0483648	0.244929	0.903861	0.844956	0.46303	0.528122	0.998673
WBGene00016154	C27A12.2	C27A12.2	0.000595069	-1.00926	-0.311572	-0.138232	0.697691	0.871031	0.17334	0.00058442	0.0449128	0.365627	0.00246498	0.00104396	0.231527
WBGene00023409	mbd-2	C27A12.10	0.169884	-0.223842	0.000976594	0.0294962	0.224819	0.253339	0.0285196	0.249727	1	0.989435	0.247356	0.187517	0.990415
WBGene00001819	haf-9	ZK484.2	0.00320411	-0.165165	0.100769	-0.100006	0.265934	0.0651589	-0.200775	0.0174397	0.0878834	0.0898675	0.00300577	0.267402	0.0086195
WBGene00022748	ZK484.1	ZK484.1	0.0252301	0.0635241	0.000741748	-0.164573	-0.0627824	-0.228097	-0.165315	0.5364	0.999998	0.0645287	0.544307	0.0219501	0.0636344
WBGene00020840	T27A3.4	T27A3.4	0.000147603	0.843668	-0.572066	0.79872	-1.41573	-0.0449477	1.37079	0.0015186	0.00665074	0.00187664	0.000208645	0.936306	0.00023298
WBGene00006044	ssp-16	T27A3.3	8.37238e-07	0.85505	-0.281385	1.40369	-1.13643	0.548644	1.68508	1.55741e-05	0.00115695	5.27386e-08	1.1951e-06	0.000107255	9.95379e-10
WBGene00020839	T27A3.2	T27A3.2	0.223423	-0.161421	-0.00473534	0.0647475	0.156686	0.226168	0.0694829	0.394699	0.999939	0.885973	0.414601	0.198237	0.864934
WBGene00020838	T27A3.1	T27A3.1	0.227053	0.039655	-0.0876087	-0.0202106	-0.127264	-0.0598657	0.0673981	0.857389	0.412837	0.97543	0.19401	0.664183	0.589787
WBGene00018981	F56F4.4,pept-3	F56F4.4	0.0174626	-0.578399	-0.0142756	0.269239	0.564123	0.847637	0.283514	0.0522023	0.999592	0.364747	0.0565139	0.0142078	0.331743
WBGene00018980	F56F4.3	F56F4.3	0.0435183	-0.610325	-0.901812	1.26522	-0.291487	1.87554	2.16703	0.656524	0.397893	0.19989	0.934737	0.0676759	0.0427692
WBGene00020380	T09B4.5	T09B4.5	0.741601	-0.0873093	-0.108263	-0.237363	-0.0209538	-0.150054	-0.1291	0.973129	0.951558	0.695574	0.999588	0.887827	0.923054
WBGene00020378	T09B4.4	T09B4.4	0.00102596	-0.983993	0.188332	0.552423	1.17233	1.53642	0.36409	0.00484156	0.508707	0.0379909	0.00249083	0.000872127	0.134069
WBGene00020377	T09B4.3	T09B4.3	0.153675	-0.786326	-0.811753	-0.0495038	-0.0254271	0.736823	0.76225	0.271825	0.253952	0.998929	0.999854	0.310272	0.289903
WBGene00020375	T05E7.3,T09B4.1,T09B4.2	T09B4.1	0.000154156	-0.805832	-0.242471	-0.0260191	0.563361	0.779813	0.216452	0.000192885	0.0177931	0.929193	0.000740873	0.000215116	0.0264171
WBGene00020258	T05E7.1	T05E7.1	0.00307238	-1.18142	-0.115948	-0.0413351	1.06547	1.14008	0.0746127	0.00406997	0.847186	0.990349	0.00599842	0.0046549	0.949464
WBGene00020346	T08B2.5	T08B2.5	0.00375625	-0.232384	-0.225638	-0.0642272	0.0067457	0.168157	0.161411	0.0059031	0.00658759	0.301564	0.995808	0.0191184	0.0220609
WBGene00020344	T08B2.3,T08B2.4	T08B2.3	9.76548e-05	-0.810609	-0.00744268	-0.133094	0.803167	0.677515	-0.125652	0.000146684	0.997421	0.0956141	0.00015076	0.000263696	0.112662
WBGene00016752	C48E7.7	C48E7.7	2.55549e-05	0.798869	-0.747978	1.33635	-1.54685	0.537478	2.08433	0.00105651	0.00136574	0.000156747	0.000102245	0.00483449	3.29653e-05
WBGene00016754	C48E7.11,C48E7.2,C48E7.6,cof-2,lpd-2	C48E7.11	0.0082144	-0.348793	-0.119925	0.00720145	0.228868	0.355995	0.127127	0.0105125	0.265435	0.999038	0.0452692	0.00975734	0.233632
WBGene00016749	C48E7.1	C48E7.1	9.8787e-05	-0.57254	0.0485762	0.200729	0.621117	0.773269	0.152153	0.000304255	0.574814	0.016398	0.000226873	0.000115498	0.0423173
WBGene00015687	C10G11.6,C10G11.7,pnk-1	C10G11.7	0.0440921	-0.178898	-0.143137	-0.198334	0.0357608	-0.0194355	-0.0551963	0.064033	0.123119	0.0461582	0.871712	0.974056	0.677615
WBGene00017817	F26B1.5	F26B1.5	0.0284523	0.328231	-2.02882	1.09667	-2.35705	0.76844	3.12549	0.947421	0.097411	0.401183	0.0620624	0.638237	0.0244984
WBGene00000634	col-58	F26B1.4	0.00600251	0.295618	-0.623322	0.206415	-0.91894	-0.0892032	0.829737	0.225867	0.0253694	0.447045	0.00628168	0.886856	0.00916092
WBGene00002073	ima-2	F26B1.3	0.437409	-0.00991764	-0.0958684	0.0369168	-0.0859507	0.0468345	0.132785	0.999026	0.616987	0.95642	0.683592	0.918454	0.398592
WBGene00017816	F26B1.2	F26B1.2	0.000554692	-0.329352	-0.106766	-0.101102	0.222586	0.22825	0.00566398	0.000445358	0.0303693	0.0364674	0.00206308	0.00187274	0.993581
WBGene00194703	F26B1.8		0.000103899	0.595519	-1.02743	1.18956	-1.62295	0.594045	2.21699	0.0137941	0.00179143	0.00101328	0.000301005	0.0139172	0.00011083
WBGene00000254	bli-4	K04F10.4	0.00078396	-0.374242	-0.26388	0.0719179	0.110362	0.44616	0.335798	0.00199053	0.00745891	0.34942	0.13171	0.0010057	0.00301521
WBGene00019396	K04F10.3	K04F10.3	0.000756673	-1.35026	-0.054051	0.283567	1.29621	1.63383	0.337618	0.00159561	0.971618	0.261401	0.00186851	0.0007574	0.17431
WBGene00019394	K04F10.1	K04F10.1	0.00902203	-0.710714	0.0626452	0.033295	0.773359	0.744009	-0.0293501	0.0161994	0.954888	0.99243	0.011966	0.0137559	0.994762
WBGene00019399	K04F10.7	K04F10.7	0.00705348	-0.583505	-0.159516	-0.324752	0.42399	0.258753	-0.165237	0.00603815	0.311883	0.0474098	0.0192474	0.0952958	0.290688
WBGene00022586	ZC308.4	ZC308.4	0.140566	-1.08733	-0.691486	0.491084	0.395844	1.57841	1.18257	0.328801	0.62906	0.809872	0.884582	0.140068	0.27819
WBGene00001596	gld-2	ZC308.1	0.0670887	-0.0721755	-0.283248	0.021771	-0.211072	0.0939465	0.305019	0.826145	0.0896625	0.992995	0.197044	0.700127	0.0718393
WBGene00022591	cuti-1	ZC328.1	1.62668e-05	-2.2028	0.101004	0.388295	2.3038	2.59109	0.287291	5.18464e-05	0.622974	0.0273455	4.2789e-05	2.34994e-05	0.0726459
WBGene00004721	san-1	ZC328.4	0.0371751	-0.489132	-0.267171	0.0122589	0.221961	0.501391	0.279429	0.0506274	0.261575	0.99956	0.375111	0.0467481	0.23711
WBGene00018156	ncbp-1	F37E3.1	3.7079e-05	-1.02107	-0.142142	-0.145113	0.878931	0.87596	-0.00297148	6.01937e-05	0.0668344	0.0626843	9.9045e-05	0.000100049	0.999804
WBGene00004924	snt-4	T23H2.2	0.0175427	-1.18091	-0.0739177	-0.013952	1.10699	1.16696	0.0599657	0.0241711	0.987421	0.99991	0.0301541	0.0251821	0.993136
WBGene00003798	npp-12	T23H2.1	0.000314827	-0.765922	0.0643979	0.0255253	0.83032	0.791447	-0.0388726	0.00057797	0.683667	0.965004	0.000420691	0.000507814	0.894621
WBGene00019432	knl-2	K06A5.4	0.00842795	-0.273191	-0.265769	0.0733336	0.0074216	0.346525	0.339103	0.0331756	0.0363753	0.63899	0.999178	0.0145219	0.0156885
WBGene00019431	K06A5.3	K06A5.3	0.00450648	-0.696999	-0.802217	0.743361	-0.105218	1.44036	1.54558	0.0810484	0.052474	0.0666493	0.948351	0.00680996	0.00523514
WBGene00019430	K06A5.2	K06A5.2	3.58006e-05	0.541619	-0.844976	1.0147	-1.38659	0.473077	1.85967	0.00388554	0.000695303	0.000339495	0.000121415	0.00645608	4.4532e-05
WBGene00019429	K06A5.1	K06A5.1	0.0153054	-0.487196	-0.0657443	-0.04165	0.421452	0.445546	0.0240943	0.0180326	0.875609	0.96176	0.0297902	0.024631	0.991886
WBGene00016945	sulp-1	C55B7.6	0.0708328	-1.42222	-0.35404	0.222485	1.06818	1.6447	0.576525	0.106627	0.85635	0.955867	0.222711	0.0694117	0.615388
WBGene00016944	uri-1	C55B7.5	0.00151596	-0.497504	-0.199461	-0.112936	0.298042	0.384568	0.0865257	0.00130001	0.0371343	0.194133	0.00906378	0.0034979	0.342877
WBGene00016943	acdh-1	C55B7.4	0.000298319	-0.431096	-0.209581	0.208299	0.221516	0.639395	0.41788	0.00121202	0.0180233	0.0184174	0.0148051	0.000262091	0.00136823
WBGene00016942	C55B7.3	C55B7.3	0.00482839	0.117318	-0.216073	0.206579	-0.333391	0.0892614	0.422652	0.251309	0.0467848	0.0540367	0.0104283	0.421302	0.00432373
WBGene00016947	gly-2	C55B7.2	0.000519463	-1.6166	-0.0248568	0.419347	1.59174	2.03594	0.444204	0.00122697	0.997836	0.132907	0.00130331	0.000495182	0.113461
WBGene00001599	glh-2	C55B7.1	0.0279801	0.214536	-0.276937	0.416805	-0.491473	0.202269	0.693742	0.486278	0.317571	0.120931	0.075034	0.526329	0.0244347
WBGene00020414	T10E9.4	T10E9.4	0.00601611	0.0531495	-0.767188	0.702048	-0.820337	0.648898	1.46924	0.98995	0.0441573	0.0586636	0.0354047	0.0748012	0.00437896
WBGene00020413	T10E9.3	T10E9.3	0.000721303	-0.466154	-0.768286	0.0175719	-0.302132	0.483726	0.785858	0.00742635	0.00110627	0.992486	0.0345018	0.00647398	0.00101258
WBGene00020411	T10E9.1,T10E9.2	T10E9.1	0.00292334	-1.1427	-0.307766	0.105234	0.834934	1.24793	0.413	0.0043617	0.269447	0.873963	0.0138698	0.00312382	0.132545
WBGene00019004	21ur-14797,F57B10.5,tre-1,xpg-1	F57B10.6	0.000842337	-0.998571	-0.0670557	0.205591	0.931516	1.20416	0.272647	0.00172762	0.894528	0.28453	0.00225803	0.000832391	0.146637
WBGene00019002	F57B10.4	F57B10.4	0.144774	-0.22149	-0.21286	-0.0408902	0.0086298	0.180599	0.17197	0.210018	0.230157	0.965975	0.999638	0.324512	0.355513
WBGene00019001	F57B10.3	F57B10.3	0.168395	0.00778149	-0.048021	0.088997	-0.0558025	0.0812155	0.137018	0.998184	0.753855	0.364259	0.671657	0.42498	0.138878
WBGene00006624	let-607,try-6	F48A9.3	0.014147	-0.414411	-0.0554073	0.0608859	0.359004	0.475297	0.116293	0.023596	0.8992	0.873174	0.038368	0.014563	0.545304
WBGene00017067	D2092.6,F48A9.1,F48A9.2,F48A9.5	D2092.6	0.299854	-0.690608	-0.441817	-0.156996	0.248791	0.533612	0.284821	0.294155	0.58886	0.96056	0.870993	0.461667	0.823682
WBGene00006645	tsp-19	D2092.7	0.167403	-1.53082	-0.993441	0.239723	0.537383	1.77055	1.23316	0.265268	0.546369	0.984001	0.863466	0.190408	0.399841
WBGene00017068	D2092.8	D2092.8	0.0886195	0.294854	-0.179892	0.737618	-0.474746	0.442763	0.91751	0.703461	0.900701	0.152881	0.39425	0.441153	0.0831161
WBGene00022633	ZC581.3	ZC581.3	0.000455348	-0.812117	-0.292047	0.213271	0.52007	1.02539	0.505318	0.00101513	0.0431239	0.112443	0.00559905	0.000405405	0.00623375
WBGene00022632	ZC581.2	ZC581.2	0.00570619	0.322826	-0.644638	1.04302	-0.967464	0.720194	1.68766	0.492304	0.114851	0.025265	0.0326328	0.0834333	0.0044126
WBGene00022631	nekl-2	ZC581.1	0.000447994	-0.99667	-0.133193	0.244373	0.863477	1.24104	0.377565	0.000962466	0.466924	0.130859	0.00168272	0.000405886	0.0347119
WBGene00015907	C17F3.1	C17F3.1	0.0173789	1.03785	-0.718948	1.54427	-1.7568	0.506421	2.26322	0.193933	0.408523	0.0643409	0.0426521	0.641784	0.0179906
WBGene00022706	C17F3.3	C17F3.3	0.0104809	0.62202	-0.917735	1.00584	-1.53975	0.383824	1.92358	0.288648	0.111845	0.0858639	0.0215627	0.606237	0.00973202
WBGene00020710	T23B3.2	T23B3.2	0.044622	-0.45526	-0.143776	0.181233	0.311483	0.636493	0.32501	0.1056	0.756191	0.624722	0.271374	0.0374315	0.247671
WBGene00020709	T23B3.1	T23B3.1	0.222754	-0.354593	-0.217224	-0.0365044	0.137369	0.318089	0.180719	0.243911	0.55905	0.994685	0.813248	0.306241	0.675411
WBGene00003170	mec-6	W02D3.3	0.0045785	-1.20241	-0.10038	-0.358839	1.10203	0.84357	-0.258459	0.00492754	0.90853	0.231122	0.00682332	0.0179881	0.432855
WBGene00019978	W02D3.1,W02D3.12,dhod-1	W02D3.1	0.000218149	-0.139104	0.120483	0.260596	0.259587	0.399701	0.140114	0.0106433	0.0178227	0.000983586	0.00099866	0.000194307	0.0103668
WBGene00001682	gpc-2	F08B6.2	0.000492986	0.116464	0.13701	0.483269	0.0205461	0.366805	0.346259	0.0765583	0.0460125	0.000430358	0.918445	0.00127258	0.00159184
WBGene00017239	F08B6.1	F08B6.1	0.000115817	-0.837561	-0.12122	0.4302	0.716341	1.26776	0.55142	0.000447711	0.289233	0.00587303	0.000829458	0.000111069	0.00229328
WBGene00019324	E02D9.1	E02D9.1	0.0515239	-0.136914	-0.1337	-0.247735	0.00321369	-0.110821	-0.114035	0.212702	0.224695	0.0389347	0.999922	0.332488	0.31474
WBGene00000871	cye-1	C37A2.4	0.0119781	-0.721845	-0.206853	0.048679	0.514991	0.770524	0.255532	0.0166344	0.463299	0.978923	0.0521524	0.0131747	0.32394
WBGene00016491	acdh-5	C37A2.3	0.0127843	-0.227332	-1.22503	0.833276	-0.997693	1.06061	2.0583	0.882674	0.0569992	0.171136	0.105603	0.0884832	0.00957348
WBGene00004110	pqn-20	C37A2.2	0.00259238	0.371338	0.209345	0.0877258	-0.161992	-0.283612	-0.12162	0.00233836	0.0194633	0.251131	0.0463433	0.00647843	0.110697
WBGene00006740	ulp-5	K02F2.4	0.0102815	-0.704654	0.215655	-0.0599144	0.920309	0.64474	-0.275569	0.023584	0.486379	0.9695	0.00909038	0.031949	0.323945
WBGene00019323	teg-4		0.00287115	-0.851389	-0.064169	0.0647119	0.78722	0.916101	0.128881	0.00458887	0.926013	0.92439	0.00615426	0.00347884	0.652458
WBGene00019322	ahcy-1	K02F2.2	2.8832e-05	0.000633773	-0.224318	-0.302516	-0.224951	-0.30315	-0.0781987	0.999937	0.000180156	7.27781e-05	0.000178554	7.22581e-05	0.0097098
WBGene00001056	dpf-3	K02F2.1	0.00601226	-0.479759	-0.0342021	0.0538377	0.445557	0.533596	0.0880397	0.0100902	0.963791	0.882241	0.0131912	0.00682151	0.664489
WBGene00019247	syp-4		0.0515166	-0.0938795	-0.259596	0.193727	-0.165717	0.287606	0.453323	0.810217	0.204913	0.374461	0.479596	0.159129	0.0415376
WBGene00019246	rpb-5	H27M09.2	0.0628943	-0.110159	-0.13614	0.0056427	-0.0259808	0.115802	0.141783	0.193179	0.110954	0.999092	0.928023	0.170796	0.0988428
WBGene00019245	H27M09.1	H27M09.1	0.0504237	-0.451141	-0.200456	0.0223167	0.250685	0.473457	0.222773	0.0668057	0.448268	0.997442	0.302914	0.0574688	0.377511
WBGene00001598	glh-1	T21G5.3	0.00996658	0.0841723	-0.0714163	0.161126	-0.155589	0.0769539	0.232543	0.216577	0.308179	0.0331198	0.0372227	0.264393	0.00907953
WBGene00044898	T21G5.2,T21G5.6	T21G5.2	0.0116449	-1.18044	-0.169018	0.0947192	1.01143	1.27516	0.263737	0.0173784	0.853341	0.966927	0.0297002	0.013195	0.636652
WBGene00020659	T21G5.1	T21G5.1	0.00966173	-0.761458	-1.35148	0.5312	-0.590022	1.29266	1.88268	0.167833	0.029971	0.365234	0.299442	0.0348151	0.00927416
WBGene00016742	C48B6.4	C48B6.4	0.102744	0.11349	-0.981173	0.938436	-1.09466	0.824946	1.91961	0.996361	0.393584	0.423411	0.323068	0.511119	0.0798927
WBGene00016741	C48B6.3	C48B6.3	0.40937	-0.0698288	-0.288755	-0.0241111	-0.218926	0.0457177	0.264644	0.973081	0.422575	0.99878	0.608587	0.991965	0.481854
WBGene00016740	C48B6.2	C48B6.2	0.00457712	-0.428216	-0.175151	-0.119341	0.253065	0.308875	0.0558105	0.00371784	0.0827077	0.227878	0.025215	0.0124791	0.707286
WBGene00020399	ztf-4	T10B11.3	0.301138	-0.111014	-0.0989038	-0.0962795	0.0121105	0.0147348	0.0026243	0.322326	0.396817	0.414805	0.995759	0.992472	0.999956
WBGene00020398	T10B11.10,T10B11.2	T10B11.2	0.0124867	-0.869841	-0.221841	0.0507264	0.648	0.920567	0.272567	0.017125	0.548028	0.986379	0.0465959	0.0139931	0.408336
WBGene00020397	pcbd-1	T10B11.1	0.00711375	-0.160758	0.0421896	0.492033	0.202947	0.652791	0.449844	0.382059	0.960123	0.0172612	0.241253	0.00616881	0.0236234
WBGene00016266	C30F12.7	C30F12.7	0.000245793	-1.05892	-0.35348	-0.0777015	0.705436	0.981215	0.275779	0.000270534	0.017429	0.647206	0.00131401	0.000360022	0.0407323
WBGene00016265	nmur-4		0.00371967	-1.47833	-0.4666	-0.709135	1.01173	0.769191	-0.242535	0.00292223	0.143556	0.0411183	0.0120025	0.0313636	0.522816
WBGene00010369	ctg-1	H06O01.3	0.0272081	-0.633063	-0.130863	-0.55414	0.502201	0.0789229	-0.423278	0.0378678	0.799075	0.0582345	0.0788216	0.941093	0.12862
WBGene00008852	F15C11.2	F15C11.2	0.0200119	-0.396814	-0.0119228	0.103721	0.384891	0.500534	0.115643	0.0419794	0.999102	0.697003	0.0463666	0.0190491	0.631971
WBGene00004773	sem-4	F15C11.1	0.00157272	-0.609979	-0.124306	-0.0824104	0.485673	0.527569	0.0418958	0.00165905	0.284395	0.554355	0.00396757	0.00289754	0.885643
WBGene00007024	mdt-28	W01A8.1	0.00861886	-0.49261	-0.314925	-0.326918	0.177685	0.165693	-0.0119925	0.00679451	0.033335	0.0293826	0.180955	0.213981	0.997769
WBGene00012165	cutl-6	W01A8.3	0.0411816	-1.29259	0.273413	-0.340513	1.56601	0.95208	-0.613926	0.0705974	0.863916	0.777814	0.0382879	0.166563	0.415334
WBGene00012167	W01A8.5	W01A8.5	0.35957	-0.242852	-0.140889	-0.0301577	0.101963	0.212695	0.110732	0.372401	0.722717	0.995073	0.862066	0.461368	0.833129
WBGene00009051	nduf-6	F22D6.4	0.00354148	-0.0130189	0.0385658	0.417389	0.0515848	0.430407	0.378823	0.994269	0.886279	0.00518341	0.779432	0.00461858	0.00743763
WBGene00009052	ekl-1	F22D6.6	0.489939	-0.0833455	-0.291734	-0.200629	-0.208389	-0.117283	0.0911054	0.965803	0.477145	0.714914	0.693691	0.915324	0.956399
WBGene00009054	F22D6.9	F22D6.9	0.0579425	-0.79033	-0.243943	0.0685743	0.546387	0.858905	0.312517	0.0789132	0.716173	0.988724	0.212541	0.061153	0.564396
WBGene00000636	col-60	F22D6.10	8.44469e-05	-0.212042	-1.24682	-0.102249	-1.03477	0.109794	1.14457	0.0707065	0.000121016	0.40551	0.000214403	0.35865	0.000155449
WBGene00001644	gly-19	F22D6.12	0.000867137	-1.98866	-0.235454	0.157384	1.75321	2.14604	0.392837	0.00136038	0.607403	0.820677	0.00221378	0.00101058	0.272791
WBGene00006394	taf-11.2	K10D3.3	0.0101258	0.0400292	-0.257015	1.03522	-0.297044	0.995193	1.29224	0.996589	0.608108	0.0214779	0.511944	0.0246244	0.00972043
WBGene00006963	xpa-1	K07G5.2	0.554795	-0.160941	-0.205958	0.0511266	-0.0450169	0.212068	0.257085	0.842102	0.73258	0.992803	0.995039	0.71691	0.601499
WBGene00010644	K07G5.5	K07G5.5	0.00734119	-1.99891	0.0685297	-0.443195	2.06744	1.55571	-0.511725	0.00983932	0.995447	0.538634	0.00869629	0.02402	0.440844
WBGene00010871	M05B5.3,trpa-2	M05B5.3	0.057077	-0.928407	-0.493814	0.150232	0.434593	1.07864	0.644046	0.0957749	0.408056	0.946566	0.494785	0.0609331	0.244779
WBGene00010872	M05B5.4	M05B5.4	0.0423733	-0.702302	-0.187662	0.027557	0.51464	0.729859	0.215219	0.0543502	0.728865	0.998435	0.135633	0.048051	0.650394
WBGene00007254	C01H6.11,C01H6.4	C01H6.4	0.00122299	-1.05228	-0.368448	-0.452274	0.683832	0.600006	-0.083826	0.0009223	0.0434399	0.0217333	0.00483517	0.00786998	0.774597
WBGene00007255	C01H6.6,C01H6.8,nhr-23,tag-298	C01H6.6	0.00478351	-0.657965	-0.0630959	0.116605	0.594869	0.77457	0.1797	0.00887447	0.912973	0.664361	0.012806	0.00483984	0.378651
WBGene00011061	R06C7.1	R06C7.1	0.10701	-0.0591754	-0.223565	0.0908098	-0.164389	0.149985	0.314374	0.91648	0.221167	0.773133	0.405929	0.468025	0.0902955
WBGene00011063	cpg-3	R06C7.4	0.00154597	1.54088	-0.105504	1.39192	-1.64638	-0.14896	1.49742	0.00401108	0.936758	0.00587687	0.0031199	0.851109	0.00446834
WBGene00000275	bub-1	R06C7.8	0.0292472	-0.0412533	-0.232605	0.14712	-0.191352	0.188374	0.379725	0.938241	0.10648	0.319896	0.179024	0.186073	0.0223216
WBGene00011066	ztf-15	R06C7.9	0.0559834	-0.774229	-0.0323109	0.176843	0.741918	0.951072	0.209154	0.102068	0.998988	0.878531	0.115132	0.0548081	0.820739
WBGene00008770	F13G3.12,srd-53,ztf-2	F13G3.2	0.0117337	-0.64412	-0.0704968	0.145359	0.573623	0.789479	0.215855	0.022891	0.938217	0.67815	0.0339916	0.0111068	0.418843
WBGene00008767	F13G3.11,F13G3.7	F13G3.7	0.021815	-0.688207	-0.0638956	0.142707	0.624311	0.830914	0.206603	0.0402958	0.974941	0.805798	0.0552092	0.0212563	0.605227
WBGene00009915	F52A8.1	F52A8.1	0.000256865	-0.250691	0.0928941	0.299772	0.343585	0.550463	0.206878	0.00412242	0.118852	0.00208482	0.00122938	0.000203127	0.00844028
WBGene00009917	glb-18	F52A8.4	0.140708	-0.275937	0.0357645	0.515795	0.311701	0.791732	0.480031	0.7216	0.998875	0.319467	0.651355	0.115488	0.365056
WBGene00009919	F52A8.6	F52A8.6	0.148617	-0.114557	-0.289753	-0.232457	-0.175196	-0.1179	0.0572959	0.700695	0.146648	0.249481	0.425446	0.684248	0.939571
WBGene00008541	F07A5.2	F07A5.2	0.00100939	-0.0920495	-1.20156	1.07665	-1.10951	1.1687	2.27821	0.949165	0.00829939	0.012385	0.0111076	0.00918929	0.000718032
WBGene00008542	scav-6		0.210639	-0.393763	-0.0574029	-0.202185	0.33636	0.191578	-0.144782	0.209426	0.982374	0.63016	0.295435	0.663238	0.807141
WBGene00007597	C15A11.2	C15A11.2	0.000368983	0.0343919	-0.603808	0.542025	-0.6382	0.507633	1.14583	0.95453	0.00319345	0.00480371	0.00258503	0.00613951	0.000266943
WBGene00000596	col-7	C15A11.5	1.26998e-05	1.59738	-1.05444	1.47901	-2.65182	-0.118367	2.53345	0.000145394	0.000647712	0.0001841	2.02869e-05	0.517225	2.64272e-05
WBGene00007599	C15A11.7	C15A11.7	0.00251597	-1.67192	-0.402371	-0.146421	1.26955	1.5255	0.255949	0.00276182	0.264998	0.851318	0.00777661	0.00391303	0.559436
WBGene00006752	unc-13	ZK524.2	0.00667334	-0.400629	0.050019	0.00654718	0.450648	0.407177	-0.0434718	0.0123207	0.86673	0.99958	0.00801912	0.0116191	0.905327
WBGene00004958	spe-4	ZK524.1	0.0138502	-0.572147	-0.632173	0.25691	-0.0600264	0.829057	0.889083	0.0819721	0.0604207	0.487073	0.981284	0.0247082	0.0193731
WBGene00012140	T28F4.5	T28F4.5	0.00604622	0.324527	-0.131075	0.466927	-0.455602	0.142399	0.598001	0.0588354	0.485493	0.0173523	0.0189221	0.429096	0.00707224
WBGene00007042	pbrm-1	C26C6.1	0.744547	-0.0432903	-0.0749071	-0.0988923	-0.0316168	-0.055602	-0.0239852	0.962298	0.847469	0.724015	0.984355	0.926583	0.992951
WBGene00007740	C26C6.6	C26C6.6	0.0174116	-1.71874	-1.64348	-0.440012	0.0752593	1.27872	1.20346	0.0264061	0.030756	0.626583	0.995874	0.0692319	0.0831585
WBGene00007741	glb-8	C26C6.7	0.088048	-1.24686	-0.246772	-0.123951	1.00009	1.12291	0.122821	0.094763	0.90907	0.98605	0.172326	0.127257	0.986411
WBGene00001648	goa-1	C26C6.2	0.00207571	-0.61861	-0.163803	-0.146268	0.454807	0.472342	0.0175352	0.00186443	0.166998	0.219628	0.00599583	0.00520493	0.990517
WBGene00003552	nas-36	C26C6.3	0.0218109	-1.04049	-0.406472	-0.224738	0.634014	0.815748	0.181734	0.0192047	0.288896	0.674345	0.0955459	0.0438653	0.785693
WBGene00012029	T25G3.1	T25G3.1	0.739269	0.0550733	-0.0498349	0.130817	-0.104908	0.0757439	0.180652	0.985609	0.989202	0.856631	0.916413	0.964776	0.714078
WBGene00012030	T25G3.3,chs-1	T25G3.3	0.00416406	-0.558978	-0.149516	-0.0636525	0.409462	0.495325	0.0858631	0.00433207	0.272354	0.794873	0.0136555	0.00681062	0.634008
WBGene00012031	T25G3.4	T25G3.4	0.00261345	-0.396388	-0.128905	-0.0653413	0.267483	0.331046	0.0635637	0.00247286	0.117614	0.489863	0.0107809	0.00489861	0.508655
WBGene00008412	D2030.2	D2030.2	0.0160519	-0.456758	-0.349792	0.126506	0.106966	0.583264	0.476298	0.0463315	0.104631	0.681106	0.770288	0.0202903	0.0404082
WBGene00008415	mce-1	D2030.5	0.000220586	-0.628586	-0.272482	0.121305	0.356104	0.749891	0.393787	0.000432144	0.0106199	0.14416	0.00392799	0.000224085	0.0026794
WBGene00008421	D2030.12	D2030.12	0.0368002	-1.61448	-0.183299	-0.0704081	1.43118	1.54407	0.112891	0.0456724	0.960693	0.997487	0.0668913	0.052717	0.989982
WBGene00008417	D2030.11,D2030.7,D2030.8	D2030.7	0.0088114	-0.706809	-0.0684016	0.198859	0.638407	0.905668	0.267261	0.019369	0.949384	0.505229	0.0275591	0.00792246	0.309905
WBGene00008419	wdr-23	D2030.9	0.0153719	-0.477123	-0.0525351	0.00207765	0.424588	0.479201	0.0546128	0.0207844	0.932512	0.999995	0.0310403	0.0204711	0.925377
WBGene00000084	aex-1	D2030.10	2.90526e-06	-1.44046	-0.102481	-0.0641381	1.33798	1.37632	0.0383426	7.59082e-07	0.0859271	0.281777	1.82598e-06	1.32492e-06	0.618994
WBGene00003071	lrp-1	F29D11.1	0.000101489	-1.12133	0.0651437	0.254743	1.18648	1.37608	0.189599	0.000248417	0.763286	0.0585733	0.00020452	0.000129738	0.138614
WBGene00011975	T24B1.1	T24B1.1	0.000306958	-0.721001	-0.224937	-0.00677444	0.496064	0.714226	0.218163	0.000375126	0.0297827	0.998772	0.00162432	0.00038908	0.033022
WBGene00011972	T23G11.7	T23G11.7	0.230186	-0.151818	-0.00980228	-0.0934395	0.142016	0.0583788	-0.0836372	0.263092	0.998792	0.57904	0.301979	0.830028	0.649595
WBGene00011970	rlbp-1	T23G11.5	0.132317	-0.695631	-0.415988	-0.134729	0.279643	0.560903	0.281259	0.130605	0.40368	0.935864	0.665794	0.223825	0.662341
WBGene00011969	T23G11.4	T23G11.4	0.0202025	-0.1893	-0.104282	0.232726	0.0850183	0.422026	0.337008	0.205967	0.580386	0.121313	0.705513	0.0181902	0.0392615
WBGene00001595	gld-1	T23G11.3	0.00484287	-0.158277	-0.278414	0.190347	-0.120137	0.348624	0.46876	0.158521	0.028634	0.095634	0.298392	0.0130098	0.00435981
WBGene00011973	T23G11.10,gna-2	T23G11.10	0.203943	-0.671956	-0.155789	-0.110425	0.516166	0.561531	0.0453646	0.201504	0.934233	0.974134	0.351136	0.298808	0.998042
WBGene00077728	T23G11.11		0.0101584	-0.454189	-0.117387	0.750358	0.336803	1.20455	0.867745	0.18584	0.905379	0.0436053	0.352246	0.0083325	0.0268116
WBGene00009187	F27D4.1	F27D4.1	0.00264619	0.0563267	-0.0642043	-0.167199	-0.120531	-0.223525	-0.102994	0.214742	0.155697	0.00687301	0.0223479	0.00229462	0.0381191
WBGene00014746	F27D4.3	F27D4.3	0.105687	0.0628435	-0.306922	-0.0307495	-0.369766	-0.0935931	0.276172	0.943022	0.169868	0.992328	0.102885	0.846284	0.219168
WBGene00009189	F27D4.4	F27D4.4	0.00069676	-0.489254	-0.150349	-0.133634	0.338905	0.35562	0.0167147	0.000581987	0.0454297	0.0660089	0.00243593	0.00202472	0.962719
WBGene00006518	tag-173	F27D4.5	0.00102277	-0.560421	-0.12431	-0.00600755	0.436111	0.554413	0.118302	0.00128554	0.203765	0.999285	0.0033731	0.0013406	0.228583
WBGene00077543	F27D4.8	F27D4.8	0.371313	-0.701727	-0.446529	0.206365	0.255199	0.908092	0.652893	0.556202	0.808902	0.97318	0.951998	0.381977	0.6036
WBGene00009190	F27D4.6	F27D4.6	0.0460982	-1.26123	-0.151267	-0.106051	1.10996	1.15518	0.0452156	0.0540954	0.960462	0.985369	0.0802579	0.0711293	0.998798
WBGene00010291	F58H10.1	F58H10.1	0.00556727	-1.14211	-0.037398	0.375209	1.10471	1.51731	0.412607	0.0140334	0.997021	0.340893	0.0158055	0.00493833	0.282931
WBGene00000079	H15N14.3,adr-1	H15N14.1	0.0363404	-0.167598	-0.0163061	0.0730689	0.151291	0.240666	0.089375	0.0935107	0.986712	0.53745	0.124874	0.0296932	0.400821
WBGene00086551	21ur-12756,D2005.4,D2005.7	D2005.4	0.181992	-0.236591	-0.0466358	0.0138809	0.189956	0.250472	0.0605167	0.225693	0.962608	0.998883	0.353974	0.197513	0.925197
WBGene00008400	drh-3	D2005.5	0.0022813	-0.642241	-0.0627582	0.107696	0.579483	0.749937	0.170455	0.00421735	0.851976	0.57296	0.00620186	0.00233773	0.272738
WBGene00009277	F30F8.10,F30F8.3,F30F8.9,taf-5	F30F8.10	0.000578308	-0.592227	-0.0475935	0.0134873	0.544633	0.605714	0.0610809	0.000853678	0.760935	0.991008	0.00118535	0.00078124	0.619437
WBGene00000163	apb-3	R11A5.1	0.000551148	-0.639773	-0.03911	0.133724	0.600663	0.773497	0.172834	0.001145	0.891381	0.218448	0.00146368	0.000542422	0.113226
WBGene00011232	R11A5.4	R11A5.4	0.000774214	0.0843365	-0.271591	0.018371	-0.355927	-0.0659655	0.289962	0.120273	0.00213659	0.906348	0.000745157	0.223964	0.00165997
WBGene00010110	F55D12.1	F55D12.1	0.0137624	-0.658069	-0.252636	0.0825197	0.405432	0.740588	0.335156	0.0215479	0.319292	0.908317	0.101765	0.0141922	0.169978
WBGene00010111	F55D12.2	F55D12.2	0.00466177	-1.22386	-0.386884	-0.0433372	0.836975	1.18052	0.343547	0.005418	0.214643	0.991985	0.0214991	0.00619882	0.278839
WBGene00010114	F55D12.6	F55D12.6	0.0463996	0.595512	-0.390432	0.741021	-0.985944	0.145509	1.13145	0.292225	0.570605	0.178392	0.081508	0.951632	0.053288
WBGene00011912	T22C1.1	T22C1.1	0.00574142	-0.706785	-0.327841	-0.22793	0.378944	0.478855	0.0999107	0.00448219	0.0656081	0.181297	0.0413283	0.0186141	0.689337
WBGene00011916	T22C1.3,T22C1.5	T22C1.5	9.84711e-05	-1.16707	-0.183171	-0.0654037	0.983899	1.10167	0.117767	0.000140362	0.104268	0.687818	0.00024239	0.000166868	0.305357
WBGene00011917	T22C1.6	T22C1.6	0.0166286	-0.569806	-0.131992	0.149151	0.437814	0.718956	0.281143	0.0331125	0.72422	0.654112	0.0768803	0.0147686	0.246364
WBGene00011919	T22C1.9	T22C1.9	0.0303629	-1.1851	-0.968418	0.768592	0.216683	1.95369	1.73701	0.154545	0.250412	0.391962	0.953514	0.0344782	0.05068
WBGene00004318	rbg-2	T22C1.10	0.000229071	-0.782924	-0.195913	-0.05966	0.587012	0.723264	0.136253	0.000258656	0.0445741	0.61582	0.000787849	0.000347335	0.132243
WBGene00010367	H05L14.2	H05L14.2	0.0270152	-0.31854	-0.270059	0.399326	0.0484805	0.717866	0.669385	0.2884	0.392507	0.172317	0.986851	0.0297371	0.0375999
WBGene00008315	C54G4.5	C54G4.5	0.0324472	-1.66773	-0.183332	-0.14499	1.4844	1.52274	0.0383415	0.0386016	0.9586	0.978387	0.0562667	0.0518869	0.999564
WBGene00008312	C54G4.2	C54G4.2	0.0393215	0.836459	-0.446378	1.55275	-1.28284	0.716287	1.99912	0.375057	0.767383	0.0859231	0.146587	0.479483	0.0388618
WBGene00008311	C54G4.7,rskn-2	C54G4.1	0.0992628	-0.174671	-0.201086	-0.0648029	-0.0264141	0.109869	0.136283	0.165786	0.11385	0.759383	0.974408	0.43085	0.292436
WBGene00010561	K04G2.2	K04G2.2	0.000248475	-0.716035	-0.151103	-0.0357351	0.564932	0.6803	0.115368	0.00029615	0.0850463	0.847167	0.000745652	0.000359441	0.177751
WBGene00010564	K04G2.4	K04G2.4	0.0031616	0.49031	-0.735569	1.35218	-1.22588	0.861871	2.08775	0.265444	0.0950844	0.0127467	0.0180848	0.0588738	0.0025229
WBGene00010565	K04G2.6	K04G2.6	0.0875235	-0.361854	-0.114784	0.00391814	0.24707	0.365772	0.118702	0.104247	0.751722	0.999983	0.269956	0.101087	0.734493
WBGene00000156	apr-1		0.0442195	-0.435792	-0.053689	0.184582	0.382103	0.620374	0.238271	0.108269	0.97752	0.59057	0.154609	0.0362989	0.418316
WBGene00004378	F18C12.3,rme-8	F18C12.2	0.00027498	-0.827879	-0.335944	-0.00822731	0.491935	0.819652	0.327717	0.000339757	0.0107685	0.998434	0.00258537	0.000352975	0.0117822
WBGene00005009	spr-4	C09H6.1	0.00353615	-0.536777	0.0769181	0.1596	0.613695	0.696377	0.0826821	0.00985395	0.791044	0.342214	0.00600984	0.00373667	0.757028
WBGene00003136	mau-2	C09H6.3	0.000801249	-1.17362	-0.0969591	0.287445	1.07666	1.46106	0.384404	0.00175628	0.82965	0.194889	0.00244719	0.000746608	0.0893692
WBGene00012113	T28B8.1	T28B8.1	0.547372	0.09397	-0.15327	0.119622	-0.24724	0.0256525	0.272893	0.958025	0.85427	0.920598	0.617478	0.99902	0.552918
WBGene00002101	ins-18	T28B8.2	0.711708	0.283756	0.189107	0.216836	-0.0946495	-0.0669198	0.0277297	0.68492	0.866828	0.817719	0.978482	0.992035	0.999411
WBGene00044122	T28B8.6	T28B8.6	0.0338035	-1.1477	-1.141	0.834945	0.00669901	1.98264	1.97594	0.211729	0.214639	0.4005	0.999999	0.0450297	0.0455276
WBGene00012115	T28B8.3,T28B8.4	T28B8.4	0.143111	-0.773724	-0.107349	0.175587	0.666375	0.94931	0.282936	0.224762	0.98597	0.945052	0.308874	0.13511	0.821856
WBGene00008570	H31B20.1,kcnl-2	F08A10.1	0.00718681	-0.545064	0.1387	0.00369618	0.683764	0.54876	-0.135004	0.0161237	0.538117	0.999976	0.00707232	0.0157407	0.556241
WBGene00011378	T02E1.6	T02E1.6	0.00786115	0.0903663	-1.04634	0.833721	-1.1367	0.743355	1.88006	0.981819	0.0461475	0.0930027	0.0351354	0.128501	0.00585282
WBGene00011376	gla-3	T02E1.3	0.0416563	-0.150703	-0.435169	0.0499983	-0.284466	0.200701	0.485167	0.595209	0.0606659	0.968195	0.198095	0.402181	0.0428336
WBGene00011380	T02E1.8	T02E1.8	0.0436471	-0.395611	0.291465	0.150139	0.687075	0.54575	-0.141326	0.193708	0.367475	0.778607	0.0391393	0.0809025	0.805479
WBGene00013956	ZK265.3	ZK265.3	0.00457731	0.740063	-0.939164	1.07375	-1.67923	0.333686	2.01291	0.129619	0.0647535	0.0422468	0.00885183	0.592159	0.00450954
WBGene00013958	ZK265.6	ZK265.6	0.00312237	-0.0853668	-0.132909	0.159671	-0.0475417	0.245038	0.29258	0.177481	0.0497417	0.0270476	0.532128	0.00579843	0.00296885
WBGene00013959	21ur-13146,ZK265.7	ZK265.7	6.14088e-05	-0.737504	0.0679395	-0.0753191	0.805444	0.662185	-0.143259	0.000122898	0.333318	0.271322	9.49365e-05	0.000169071	0.0473273
WBGene00011343	T01G9.1,cutl-8	T01G9.1	0.000439487	-0.426883	0.630716	0.767658	1.0576	1.19454	0.136942	0.025125	0.00616574	0.00293846	0.000849434	0.000525307	0.46677
WBGene00011345	T01G9.3	T01G9.3	0.0392282	-1.0792	-0.223176	-0.212782	0.856027	0.86642	0.0103935	0.0384205	0.800793	0.820583	0.0798882	0.0770426	0.999968
WBGene00003183	mei-1		0.0510239	-0.0558865	-0.265041	-0.0150311	-0.209155	0.0408553	0.25001	0.843224	0.0578849	0.995618	0.116987	0.92721	0.0694003
WBGene00007911	C34B7.1,C34B7.2,cep-1,mys-4	C34B7.1	0.000944124	-0.690685	-0.0337173	0.124982	0.656968	0.815667	0.158699	0.00187139	0.956306	0.378041	0.00226882	0.000980169	0.234929
WBGene00008890	ser-5	F16D3.7	0.302794	-0.574003	-0.161097	0.0451006	0.412905	0.619103	0.206198	0.361056	0.947884	0.998658	0.582424	0.31335	0.901388
WBGene00003596	ngp-1	T19A6.2	0.00575182	-0.225099	-0.264558	-0.174012	-0.0394594	0.0510864	0.0905458	0.0100703	0.00554287	0.0251304	0.691014	0.527176	0.180002
WBGene00011828	T19A6.3,T19A6.4	T19A6.3	0.00518116	-0.3681	0.0787514	0.133034	0.446852	0.501134	0.0542828	0.0167754	0.657151	0.312636	0.00832043	0.00543594	0.839381
WBGene00008528	F02E9.1	F02E9.1	1.30755e-05	-1.2215	-0.128758	0.389736	1.09274	1.61123	0.518494	4.9084e-05	0.129227	0.00299441	7.46197e-05	1.00916e-05	0.000993528
WBGene00008531	F02E9.7	F02E9.7	0.00462825	-0.794879	-0.0373067	0.105309	0.757572	0.900188	0.142616	0.00823642	0.986942	0.803938	0.00982464	0.00518684	0.644539
WBGene00004117	sin-3	F02E9.4	0.0146286	-0.511467	-0.249	-0.00734672	0.262467	0.50412	0.241653	0.01822	0.168808	0.999794	0.147407	0.0191719	0.1819
WBGene00004931	sod-2	F10D11.1	0.00621147	0.0277635	-0.0788146	0.186309	-0.106578	0.158546	0.265124	0.842969	0.234345	0.0180267	0.108735	0.0314806	0.00496951
WBGene00006844	unc-120	D1081.2	0.00475381	-0.51825	0.0151168	-0.00278452	0.533367	0.515466	-0.0179013	0.0075538	0.996502	0.999978	0.00679065	0.00770566	0.994254
WBGene00008383	D1081.5	D1081.5	0.00242171	-0.0446371	-1.20863	1.01207	-1.16399	1.0567	2.22069	0.996346	0.0168361	0.0311428	0.0192273	0.026891	0.00174309
WBGene00008385	D1081.7	D1081.7	0.0062127	-0.874762	-0.365721	0.327453	0.509041	1.20222	0.693174	0.0172385	0.233881	0.296044	0.0998959	0.00540017	0.0382998
WBGene00008386	D1081.8	D1081.8	0.0145331	-0.59818	-0.0341129	0.106617	0.564067	0.704797	0.14073	0.0266683	0.991148	0.817593	0.0325523	0.0150182	0.679715
WBGene00010497	axl-1	K02B12.4	0.00149394	-0.393677	-0.0235004	1.24639	0.370176	1.64007	1.26989	0.175902	0.998396	0.00395769	0.204284	0.00138131	0.0036875
WBGene00044679	K02B12.9	K02B12.9	0.0434748	-0.12328	-0.734269	0.58386	-0.610989	0.70714	1.31813	0.969726	0.185118	0.307603	0.2806	0.202722	0.0329429
WBGene00004305	ran-4	R05D11.3	0.000990673	-0.401509	0.0866728	0.16624	0.488181	0.567749	0.0795672	0.00372224	0.380289	0.0798264	0.00176195	0.000979087	0.437543
WBGene00011033	R05D11.5	R05D11.5	0.00384451	-0.509059	0.115879	0.443446	0.624938	0.952505	0.327566	0.028791	0.71121	0.0455651	0.0140495	0.00293952	0.114167
WBGene00011032	R05D11.4,R05D11.6,R05D11.7,R05D11.9	R05D11.4	0.00758142	-0.336666	-0.0661201	0.0246231	0.270546	0.361289	0.0907432	0.0109834	0.637272	0.963563	0.0238691	0.00848522	0.426408
WBGene00011036	edc-3	R05D11.8	0.00127438	-0.924515	-0.284435	-0.157316	0.64008	0.767198	0.127119	0.00120216	0.0805482	0.343999	0.00491557	0.00247193	0.486287
WBGene00009673	F43G9.13	F43G9.13	0.00283416	-1.46257	-0.0219754	0.45704	1.44059	1.91961	0.479015	0.00717677	0.999492	0.260746	0.00759022	0.00257498	0.235217
WBGene00009665	F43G9.2	F43G9.2	0.000701899	-0.806597	-0.0574177	0.287056	0.749179	1.09365	0.344474	0.0019379	0.886881	0.0752879	0.00257328	0.000589359	0.0423573
WBGene00009668	cfim-1	F43G9.5	0.56077	-0.100125	0.0874182	0.0631328	0.187543	0.163258	-0.0242854	0.872623	0.908693	0.961212	0.557163	0.646441	0.997512
WBGene00009670	F43G9.8	F43G9.8	0.348019	-0.352604	-0.735932	0.210615	-0.383327	0.56322	0.946547	0.880972	0.503142	0.969069	0.854859	0.675808	0.335247
WBGene00009672	F43G9.12,sig-7,syx-17	F43G9.12	0.049269	-0.348242	-0.201247	0.0789661	0.146994	0.427208	0.280214	0.0970138	0.356382	0.875462	0.567568	0.0520361	0.174455
WBGene00009562	flp-22	F39H2.1	0.0414703	-0.418472	-0.202643	-0.0166963	0.215829	0.401776	0.185946	0.0483401	0.324375	0.998166	0.286245	0.0550598	0.379467
WBGene00045237	mrt-1		0.000915798	-0.550231	0.0752164	0.557137	0.625448	1.10737	0.481921	0.00950748	0.80723	0.00908293	0.00592072	0.000656703	0.0153501
WBGene00009563	F39H2.3,K07A12.1	F39H2.3	0.00960442	-0.851567	-0.174951	0.0204161	0.676616	0.871983	0.195367	0.0126873	0.634035	0.998714	0.0284515	0.0116463	0.562675
WBGene00000209	asg-1	K07A12.3	4.01812e-06	0.327424	0.220421	0.39263	-0.107003	0.0652062	0.172209	4.72319e-06	5.48696e-05	6.40157e-07	0.0006521	0.00442318	0.000122543
WBGene00009565	F39H11.1	F39H11.1	0.0846103	-0.202945	-0.11248	0.105195	0.0904649	0.30814	0.217675	0.236064	0.614853	0.656526	0.741382	0.0782989	0.20076
WBGene00000409	cdk-8	F39H11.3	0.515565	0.038343	-0.127369	-0.00508368	-0.165712	-0.0434266	0.122285	0.98223	0.664326	0.999955	0.4929	0.974758	0.688271
WBGene00044614	C36B1.14,rpb-3	C36B1.14	0.0301142	-0.15291	-0.0216496	0.156536	0.13126	0.309446	0.178186	0.189456	0.981725	0.178863	0.268167	0.0225926	0.127684
WBGene00007973	C36B1.6	C36B1.6	0.0417319	-1.79019	-0.356505	-0.439785	1.43368	1.3504	-0.0832802	0.0396528	0.820414	0.721737	0.0798778	0.0952955	0.996545
WBGene00007974	dhfr-1,gls-1	C36B1.7	0.0325263	-0.477125	-0.0735424	0.160429	0.403583	0.637554	0.233971	0.0711325	0.938799	0.646464	0.116024	0.0277694	0.395619
WBGene00007979	imp-1	C36B1.12	0.00165715	-0.901704	-0.131628	0.0522297	0.770076	0.953933	0.183858	0.00244858	0.570128	0.942724	0.00446036	0.00197228	0.346011
WBGene00003052	lmn-1	DY3.2	0.000745582	-0.525526	-0.103899	-0.0438444	0.421627	0.481682	0.0600543	0.000845692	0.207695	0.740899	0.00199339	0.00118975	0.550824
WBGene00006618	trt-1	DY3.4	0.0210978	-2.06344	-0.50959	-0.317582	1.55385	1.74586	0.192008	0.0209958	0.607323	0.846941	0.0542072	0.0371181	0.957197
WBGene00009454	F36A2.7,F36A2.9	F36A2.7	0.034562	0.278075	0.102617	0.197417	-0.175459	-0.0806582	0.0948004	0.0310786	0.414069	0.0919402	0.12824	0.576899	0.467796
WBGene00006324	sup-17	DY3.7	0.0076895	-0.262681	0.193613	0.108403	0.456294	0.371084	-0.0852099	0.0483861	0.120942	0.429038	0.00700931	0.0148859	0.591426
WBGene00009453	F36A2.3	F36A2.3	0.013675	-0.366513	-0.319963	0.0869853	0.0465501	0.453498	0.406948	0.0424606	0.0654488	0.75061	0.943559	0.0206292	0.029957
WBGene00009455	phip-1		0.0102508	-0.24614	0.101147	0.687996	0.347287	0.934136	0.586848	0.395684	0.879523	0.0254598	0.195635	0.0085513	0.0434054
WBGene00009458	F36A2.11	F36A2.11	0.0284532	-0.30228	-0.956954	0.757295	-0.654674	1.05958	1.71425	0.800064	0.137128	0.243173	0.328157	0.103465	0.0222367
WBGene00009250	F29D10.1	F29D10.1	0.0419783	0.101715	-0.49379	0.953055	-0.595505	0.85134	1.44684	0.986564	0.480417	0.120262	0.355028	0.162345	0.033198
WBGene00009251	F29D10.2	F29D10.2	0.0877029	-0.602164	-0.940126	0.507192	-0.337962	1.10936	1.44732	0.549924	0.260886	0.659918	0.852992	0.17783	0.0860796
WBGene00010133	F55H12.2	F55H12.2	0.00441302	-1.38981	-0.0831851	0.375898	1.30662	1.76571	0.459083	0.00993471	0.977459	0.405561	0.01243	0.00407882	0.279503
WBGene00010136	F55H12.5	F55H12.5	0.0588949	0.785923	-0.71369	1.02099	-1.49961	0.23507	1.73468	0.421457	0.487012	0.257864	0.097213	0.951591	0.062769
WBGene00004901	snf-2	F55H12.1	0.0218787	0.141633	-0.775939	0.995836	-0.917572	0.854203	1.77177	0.965576	0.20243	0.105381	0.132218	0.159631	0.0162859
WBGene00010134	F55H12.3	F55H12.3	0.184977	-0.361746	-0.0157817	0.0159235	0.345964	0.377669	0.0317052	0.241919	0.999579	0.999567	0.266509	0.219462	0.996652
WBGene00011630	T08G11.3	T08G11.3	0.227625	-1.27239	-0.622605	-0.262433	0.649783	1.00995	0.360172	0.211695	0.66257	0.954401	0.636435	0.343565	0.896383
WBGene00006641	tsp-15	F53B6.1	0.000154718	-1.17716	-0.146093	-0.0562286	1.03107	1.12094	0.0898648	0.000207033	0.257655	0.825917	0.000333254	0.000245035	0.572998
WBGene00009962	F53B6.7	F53B6.7	0.00203166	-0.242101	-0.800847	0.705194	-0.558746	0.947295	1.50604	0.423302	0.0163168	0.0254579	0.0550303	0.00889342	0.00153969
WBGene00001568	gei-11,mdt-31	F32H2.1	0.0501212	-0.442267	-0.159533	0.148781	0.282734	0.591048	0.308314	0.106492	0.686227	0.725118	0.313348	0.0438462	0.262445
WBGene00009346	F32H2.10,thoc-3	F32H2.10	0.0466047	-0.206125	0.0600653	0.369903	0.26619	0.576028	0.309838	0.467154	0.962415	0.139001	0.300266	0.0364454	0.21628
WBGene00006532	tba-6	F32H2.9	0.252206	0.930682	1.20394	1.62823	0.273259	0.697546	0.424287	0.578998	0.405039	0.22333	0.975746	0.749156	0.92061
WBGene00009476	F36F2.2	F36F2.2	0.198054	-0.502752	-0.363842	-0.117344	0.13891	0.385408	0.246498	0.206436	0.396803	0.934832	0.899786	0.35901	0.654895
WBGene00009475	F36F2.1	F36F2.1	0.000251516	-0.735868	-0.0442034	0.298482	0.691664	1.03435	0.342686	0.000780068	0.868154	0.0229234	0.000995151	0.000213468	0.0140825
WBGene00012296	W06D4.2	W06D4.2	0.00388741	-1.20126	-0.770688	0.742264	0.430567	1.94352	1.51295	0.0218502	0.0915615	0.102076	0.365392	0.00376702	0.00957925
WBGene00004298	rad-54	W06D4.6	0.00205436	-1.19124	-0.577015	-0.143211	0.614221	1.04803	0.433804	0.00212502	0.0301533	0.669426	0.0243507	0.00346665	0.0755055
WBGene00001574	mef-2	W10D5.1	0.0145229	-0.516074	-0.0654519	-0.25292	0.450623	0.263154	-0.187468	0.0148393	0.877729	0.142895	0.0239079	0.128473	0.288862
WBGene00014115	gld-4	ZK858.1	0.0678622	-0.394536	-0.0570739	0.155685	0.337462	0.550221	0.212759	0.149073	0.974629	0.705283	0.219079	0.0568057	0.507583
WBGene00014121	ZK858.8	ZK858.8	0.00498384	-0.239436	-1.29319	0.722809	-1.05375	0.962245	2.01599	0.758386	0.0192515	0.122193	0.0387339	0.0520401	0.00378016
WBGene00003209	mel-26	ZK858.4	0.00744482	-1.02457	-0.238976	0.180471	0.78559	1.20504	0.419448	0.0129568	0.555538	0.726849	0.0327367	0.00716084	0.204115
WBGene00010421	H32K16.1	H32K16.1	0.0351516	-1.06449	-0.440983	-0.657566	0.623506	0.406923	-0.216583	0.0279929	0.319148	0.124931	0.144136	0.370269	0.765124
WBGene00009129	F25H5.7	F25H5.7	0.110727	0.719632	-0.292245	1.32686	-1.01188	0.607229	1.61911	0.569743	0.939017	0.190906	0.341418	0.676552	0.113412
WBGene00001167	eef-2		0.00028306	0.234265	0.12968	-0.0673935	-0.104584	-0.301658	-0.197074	0.000763569	0.00735298	0.0695295	0.0160595	0.0002856	0.00150145
WBGene00009126	pyk-1	F25H5.3	0.000303639	-0.399726	0.00987118	0.0796441	0.409597	0.47937	0.0697729	0.000665402	0.986374	0.1759	0.000604253	0.000327106	0.240328
WBGene00001590	C45G3.5,gip-2	C45G3.3	0.000578371	-1.16066	-0.115521	0.406934	1.04514	1.5676	0.522455	0.00156647	0.731195	0.0666	0.00234654	0.00048162	0.029577
WBGene00009173	prom-1	F26H9.1	0.0235818	-0.957023	0.0823815	0.201753	1.0394	1.15878	0.119372	0.0494848	0.983062	0.824795	0.0377902	0.026186	0.952586
WBGene00004268	rab-5	F26H9.6	0.000132214	-0.497604	0.00714522	-0.119183	0.504749	0.378421	-0.126328	0.000185316	0.992333	0.0373044	0.000177102	0.000506015	0.0306912
WBGene00006732	uev-3	F26H9.7	0.020553	-1.25994	-0.347618	-0.0761097	0.912325	1.18383	0.271508	0.0228671	0.550614	0.988108	0.0661846	0.0283308	0.704418
WBGene00009178	F26H9.8	F26H9.8	0.0168672	-0.973518	-0.360896	0.842667	0.612622	1.81619	1.20356	0.103323	0.66387	0.153176	0.316504	0.0134112	0.0544394
WBGene00007533	C12C8.2	C12C8.2	0.028404	-0.268025	0.180959	-0.101319	0.448985	0.166707	-0.282278	0.116849	0.300278	0.678192	0.0228939	0.351296	0.100944
WBGene00001121	dyf-5	M04C9.5	0.520067	-0.556048	-0.422545	0.246414	0.133504	0.802463	0.668959	0.760398	0.869806	0.967899	0.994434	0.541764	0.658813
WBGene00007642	C17E4.2	C17E4.2	0.251761	-0.484562	-0.0210888	0.243217	0.463473	0.727779	0.264306	0.465939	0.999856	0.848842	0.496294	0.215795	0.817538
WBGene00007644	C17E4.4	C17E4.4	0.0153984	-1.11662	0.079889	0.330671	1.19651	1.44729	0.250782	0.0371933	0.987185	0.59839	0.0294903	0.0151921	0.758092
WBGene00007645	C17E4.6	C17E4.6	0.757733	-0.0714166	0.0203606	0.0680304	0.0917772	0.139447	0.0476699	0.940383	0.998354	0.947589	0.887167	0.716678	0.980334
WBGene00007646	nkb-1	C17E4.9	8.75583e-05	-0.687825	-0.0823884	-0.126755	0.605436	0.56107	-0.0443665	0.000118557	0.18321	0.0538351	0.000173005	0.000221958	0.56329
WBGene00007647	C17E4.10	C17E4.10	0.0109329	-0.655635	-0.225844	-0.246018	0.42979	0.409617	-0.0201734	0.00854265	0.233505	0.191178	0.037701	0.0441552	0.99629
WBGene00009754	F46A9.1	F46A9.1	0.00261361	0.636313	-0.852472	1.10419	-1.48879	0.467874	1.95666	0.113289	0.0467123	0.0194744	0.00659831	0.245177	0.00234878
WBGene00009755	F46A9.2	F46A9.2	0.00693159	-0.026821	-1.03061	0.60507	-1.00379	0.631891	1.63568	0.999159	0.0279231	0.142973	0.030541	0.127255	0.00529487
WBGene00006681	twk-29	F46A9.3	0.00457491	-1.93053	-0.25309	-0.247392	1.67744	1.68314	0.00569869	0.0052047	0.751463	0.762735	0.00876871	0.00866014	0.999995
WBGene00004808	skr-1,skr-2	F46A9.4	0.00150043	-0.0419694	-0.0783874	-0.223675	-0.036418	-0.181705	-0.145287	0.303517	0.0597045	0.00136448	0.393911	0.0030361	0.00704213
WBGene00009269	F30A10.12	F30A10.12	0.0667331	-0.193879	-1.54201	0.959311	-1.34814	1.15319	2.50133	0.987987	0.202674	0.494023	0.273739	0.370046	0.0519557
WBGene00009264	sac-1	F30A10.6	0.00294336	-0.804656	-0.260288	-0.0559053	0.544368	0.74875	0.204383	0.00322823	0.144156	0.923784	0.0137477	0.00424088	0.257722
WBGene00019335	F30A10.7,stn-1	F30A10.7	0.713734	0.0145569	-0.0893755	-0.00743448	-0.103932	-0.0219914	0.081941	0.998528	0.789779	0.999802	0.714518	0.995022	0.826143
WBGene00009267	usp-48	F30A10.10	0.00477866	-0.481311	-0.282178	-0.0521039	0.199133	0.429207	0.230074	0.00544155	0.0364855	0.839705	0.107339	0.00832661	0.0701084
WBGene00002226	klp-16	C41G7.2	0.0279646	0.306053	-0.0583825	0.344996	-0.364436	0.0389431	0.403379	0.1039	0.923667	0.0729884	0.0616446	0.974367	0.0445953
WBGene00008062	set-32	C41G7.4	0.125051	-0.513426	0.191538	0.481972	0.704965	0.995398	0.290433	0.452568	0.923295	0.495683	0.252631	0.105928	0.793842
WBGene00000096	ahr-1	C41G7.5	0.805524	0.264762	0.246994	0.0387605	-0.0177688	-0.226002	-0.208233	0.859861	0.881238	0.999374	0.999939	0.904538	0.922418
WBGene00199339	C41G7.13		0.0460103	-2.17168	0.135808	-0.432653	2.30749	1.73903	-0.568461	0.0621413	0.994538	0.869777	0.0513063	0.119615	0.761118
WBGene00007985	C36F7.2	C36F7.2	0.215263	-0.105989	0.130925	0.392362	0.236914	0.49835	0.261437	0.946623	0.907723	0.330976	0.66305	0.198092	0.601558
WBGene00010612	F42H11.1,K07A1.5	K07A1.5	0.000415046	0.966065	-1.07048	0.824573	-2.03654	-0.141492	1.89505	0.00819907	0.00560168	0.0145743	0.000466421	0.757171	0.000619651
WBGene00010609	dut-1	K07A1.2	0.00279109	0.0904237	-0.317906	0.345746	-0.40833	0.255322	0.663652	0.58837	0.030859	0.0231495	0.0128524	0.0629614	0.00209025
WBGene00000177	aqp-9	K07A1.16	0.000754672	-1.53725	-0.214145	0.250155	1.3231	1.7874	0.464301	0.00136642	0.499816	0.394514	0.00243793	0.000757071	0.0937288
WBGene00011488	nra-2	T05F1.1	0.139441	-0.140863	0.000572463	-0.0838032	0.141435	0.0570593	-0.0843757	0.177313	0.999999	0.486983	0.175532	0.728093	0.482337
WBGene00011489	T05F1.2	T05F1.2	0.00599046	0.416107	-0.212221	0.812543	-0.628328	0.396436	1.02476	0.120273	0.491186	0.0138242	0.0338027	0.137192	0.00590674
WBGene00002027	hsr-9	T05F1.6	0.00368932	-0.356513	-0.22651	0.0671028	0.130003	0.423616	0.293613	0.00826137	0.0405656	0.615027	0.200363	0.00434302	0.0166747
WBGene00011490	T05F1.4	T05F1.4	0.179042	-0.244516	-0.083273	-0.109596	0.161243	0.13492	-0.0263229	0.148367	0.779699	0.628405	0.370685	0.490707	0.988994
WBGene00011493	T05F1.8	T05F1.8	0.0216219	0.394208	-0.232111	0.853343	-0.626318	0.459136	1.08545	0.344646	0.690545	0.0460662	0.117324	0.253676	0.0204415
WBGene00011494	T05F1.9	T05F1.9	0.36503	-1.13537	-0.341362	-0.700784	0.794012	0.43459	-0.359422	0.33731	0.931097	0.655869	0.576553	0.873934	0.921294
WBGene00011497	T05F1.11,T05F1.13	T05F1.13	0.00041401	-1.54558	-0.233677	0.0941935	1.31191	1.63978	0.327871	0.000613466	0.310985	0.842829	0.00116878	0.00048572	0.142008
WBGene00007277	asfl-1	C03D6.5	0.06876	-0.217431	-0.333702	0.36451	-0.11627	0.581941	0.698211	0.677241	0.395743	0.33835	0.920089	0.112591	0.0657703
WBGene00000466	cel-1	C03D6.3	0.0274598	-0.553937	-0.188965	0.0386984	0.364972	0.592636	0.227663	0.0375115	0.505682	0.988121	0.132807	0.0299075	0.379792
WBGene00004437	rpl-24.2	C03D6.8	0.00704652	0.146471	0.00368423	0.240479	-0.142787	0.0940083	0.236795	0.0540227	0.999581	0.00979205	0.0585526	0.189464	0.0103595
WBGene00002069	ikb-1	C04F12.3	0.033932	-0.657581	0.0212729	0.157349	0.678854	0.81493	0.136076	0.0688596	0.999297	0.816192	0.0624028	0.0345592	0.868289
WBGene00006916	rpl-14	C04F12.4	5.65364e-05	0.24414	0.146252	0.422515	-0.0978875	0.178375	0.276262	0.000388749	0.00286543	6.45246e-05	0.0127675	0.00133342	0.000245091
WBGene00001145	eat-16	C16C2.2	0.653005	-0.110239	-0.0891118	-0.0936984	0.0211276	0.0165411	-0.00458651	0.655032	0.77086	0.746128	0.994965	0.997551	0.999947
WBGene00000430	ceh-5	C16C2.1	0.132155	-1.44119	-0.56395	-0.351018	0.877238	1.09017	0.212932	0.11606	0.656132	0.872955	0.363655	0.234663	0.965216
WBGene00001582	K02A11.2,gfi-2	K02A11.1	0.0110612	-0.409118	-0.17201	-0.111934	0.237107	0.297184	0.0600767	0.0090779	0.149652	0.381555	0.0592033	0.0282225	0.769381
WBGene00006352	sur-6	F26E4.1	0.00324652	-0.736032	-0.269429	-0.0674248	0.466602	0.668607	0.202005	0.00341838	0.107079	0.855079	0.0182786	0.00491392	0.224372
WBGene00009161	F26E4.6	F26E4.6	0.00720046	0.191414	0.15495	0.296067	-0.0364646	0.104653	0.141118	0.0264641	0.0532846	0.0054983	0.788207	0.165119	0.0713304
WBGene00009162	F26E4.7	F26E4.7	0.00812499	-0.823092	-0.058241	-0.0316439	0.764851	0.791448	0.0265972	0.010904	0.966545	0.994137	0.0142102	0.0125671	0.996479
WBGene00009165	F26E4.12	F26E4.12	9.34643e-05	-1.0037	-0.164045	-2.15875	0.839659	-1.15504	-1.9947	0.00209494	0.466212	0.000125809	0.00413665	0.00121617	0.000158738
WBGene00000371	F26E4.16,cco-1	F26E4.9	0.000116447	0.199434	0.0660892	0.362167	-0.133345	0.162733	0.296078	0.00117628	0.0631258	0.000133389	0.00548607	0.00258096	0.000254099
WBGene00009164	hrdl-1	F26E4.11	0.0120419	-0.561248	0.0265437	0.0658206	0.587792	0.627069	0.0392769	0.0222531	0.99402	0.924472	0.018933	0.0150546	0.981484
WBGene00003569	ncx-4	F35C12.2	0.123177	-0.53568	0.0265112	0.0814052	0.562191	0.617085	0.054894	0.198325	0.999206	0.978842	0.176258	0.13861	0.993181
WBGene00003652	nhr-62	Y67A6A.2	0.00629827	-1.09487	-0.893657	0.132129	0.201209	1.22699	1.02579	0.0151408	0.030697	0.893119	0.727405	0.0100349	0.0190726
WBGene00006978	zig-1	K10C3.3	0.0021024	-0.985352	-0.217224	0.0099696	0.768128	0.995322	0.227193	0.00273602	0.315301	0.999665	0.0069925	0.00263274	0.288294
WBGene00010731	K10C3.4,K10C3.5	K10C3.4	0.326992	-0.248925	-0.161249	0.0125721	0.0876764	0.261497	0.173821	0.413522	0.695983	0.999717	0.923253	0.38074	0.651707
WBGene00003639	nhr-49	K10C3.6	0.000557073	-0.586359	-0.246103	-0.193259	0.340256	0.3931	0.052844	0.000424	0.0117311	0.0275026	0.00352084	0.00202762	0.591998
WBGene00002142	inx-20	T23H4.1	0.677914	-0.617443	-0.013972	0.11628	0.603471	0.733723	0.130252	0.771892	0.999995	0.997461	0.782574	0.680292	0.996451
WBGene00003524	nas-5	T23H4.3	0.062308	-1.42328	-0.693024	-0.11742	0.730254	1.30586	0.575604	0.0674246	0.38873	0.988682	0.354557	0.0874109	0.514444
WBGene00009937	lsl-1	F52F12.4	0.00198345	-1.18332	-0.610648	-0.37725	0.572671	0.806069	0.233398	0.00156558	0.0184214	0.0886646	0.0230566	0.00673193	0.294829
WBGene00013696	F52F12.7,F52F12.9,Y106G6A.4	Y106G6A.4	0.000637522	-0.282527	-0.194658	0.505383	0.0878684	0.78791	0.700041	0.0296943	0.0964585	0.00361065	0.521178	0.000645809	0.00102863
WBGene00005023	sqv-5	T24D1.1	6.51942e-05	-0.721356	-0.132473	0.125677	0.588883	0.847032	0.258149	0.000139603	0.0649705	0.0763254	0.000270217	8.69569e-05	0.00646602
WBGene00003397	mom-5	T23D8.1	0.0219255	-0.893245	-0.273534	-0.313021	0.619711	0.580224	-0.0394868	0.0178884	0.432146	0.343215	0.0607875	0.0744524	0.99411
WBGene00001942	T23D8.7,his-68	T23D8.6	0.0645378	0.453249	-0.274778	0.51889	-0.728027	0.065641	0.793668	0.319328	0.649271	0.241107	0.101523	0.990168	0.0788004
WBGene00007274	C03C11.1	C03C11.1	0.00244502	0.97303	-0.603864	1.2346	-1.57689	0.261567	1.83846	0.029278	0.127879	0.0127013	0.0051583	0.614817	0.00288614
WBGene00001483	fog-3	C03C11.2	0.244289	-0.123836	0.0451698	0.20845	0.169006	0.332287	0.16328	0.796628	0.985098	0.490302	0.629214	0.204062	0.650565
WBGene00008661	F10G8.1	F10G8.1	0.00449437	-0.373143	-0.778575	0.306009	-0.405432	0.679152	1.08458	0.142901	0.0136997	0.232473	0.114015	0.0222053	0.00402732
WBGene00003803	npp-17	F10G8.3	0.000649534	-0.270473	-0.229031	-0.0844591	0.0414414	0.186014	0.144572	0.000766989	0.00147017	0.054015	0.337851	0.0032693	0.00840214
WBGene00008665	F10G8.6,F10G8.9,ercc-1	F10G8.7	0.275764	-0.16024	-0.0665028	-0.0572756	0.0937373	0.102964	0.00922724	0.233237	0.774006	0.836871	0.576338	0.513341	0.998988
WBGene00007155	B0379.1	B0379.1	0.000563283	-0.402072	0.0193501	0.271927	0.421422	0.673999	0.252577	0.00312181	0.970866	0.0133342	0.00260918	0.000417414	0.017351
WBGene00003508	mut-16	B0379.3	0.000163985	-0.723541	-0.288998	0.1899	0.434542	0.913441	0.478898	0.000372996	0.0124545	0.0523865	0.00272416	0.000164848	0.0018758
WBGene00013704	Y106G6D.4,Y106G6D.8	Y106G6D.8	0.000216993	-1.13917	0.130587	0.627759	1.26976	1.76693	0.497172	0.000987003	0.574909	0.00950635	0.00064371	0.000187911	0.0218835
WBGene00013703	Y106G6D.7	Y106G6D.7	0.0222252	-0.510553	-0.198655	0.0933533	0.311898	0.603907	0.292009	0.0383171	0.420547	0.848497	0.164636	0.0216495	0.193837
WBGene00008885	F16C3.1	F16C3.1	0.000875375	-1.83147	-0.140647	-0.00637154	1.69083	1.8251	0.134276	0.00124761	0.823789	0.999975	0.0017012	0.00126466	0.841321
WBGene00023415	F16C3.3,F16C3.4	F16C3.3	0.509509	-0.191619	-0.215602	0.250008	-0.0239839	0.441626	0.46561	0.926689	0.901138	0.858604	0.999821	0.566802	0.531361
WBGene00007705	C25A1.1	C25A1.1	0.0184339	-0.542032	0.0223279	0.0288738	0.56436	0.570905	0.00654591	0.0306604	0.996971	0.993556	0.0267236	0.025687	0.999922
WBGene00007707	C25A1.5,C25A1.6,iars-2	C25A1.5	0.000660372	-0.21968	0.0991067	0.273185	0.318787	0.492865	0.174078	0.0111426	0.144132	0.00497847	0.00277426	0.000507773	0.0253956
WBGene00000931	rsa-1	C25A1.9	0.0173881	-1.19723	-0.28019	0.0423926	0.917043	1.23962	0.322582	0.0228943	0.656481	0.997508	0.0555741	0.0202803	0.566643
WBGene00007712	C25A1.13	C25A1.13	0.375449	-0.145424	-0.0215968	0.08231	0.123827	0.227734	0.103907	0.621906	0.997219	0.884579	0.717007	0.324289	0.802513
WBGene00003000	lin-11	ZC247.3	0.0364749	0.0922704	-0.161436	-0.186355	-0.253707	-0.278626	-0.0249188	0.565486	0.212998	0.149299	0.0613794	0.0455409	0.979696
WBGene00011864	T20F10.2	T20F10.2	0.242924	-0.21687	-0.166264	0.0878254	0.0506068	0.304696	0.254089	0.484694	0.65863	0.916128	0.981166	0.266089	0.377908
WBGene00013712	dlc-6	Y106G6G.3	0.0876632	-0.322423	-0.827097	1.03192	-0.504674	1.35435	1.85902	0.919962	0.471216	0.32499	0.771673	0.178662	0.0743493
WBGene00013710	Y106G6G.1	Y106G6G.1	0.00428742	0.161912	-0.6838	1.20731	-0.845712	1.0454	1.89111	0.872178	0.106443	0.0169461	0.0562038	0.0279694	0.00323645
WBGene00004476	rps-7	ZC434.2	0.000222306	0.244758	0.158072	0.0268952	-0.0866861	-0.217863	-0.131177	0.000273793	0.00150141	0.381087	0.0142841	0.000426137	0.00307484
WBGene00001337	ears-1		0.000174484	0.127145	0.0291247	-0.0562013	-0.0980203	-0.183346	-0.0853261	0.000573871	0.109912	0.0128456	0.00159111	0.000153705	0.00271281
WBGene00000148	aph-2	ZC434.6	0.00135867	-1.0768	0.140802	0.0510741	1.2176	1.12787	-0.0897284	0.00270406	0.656715	0.968938	0.00168593	0.00226427	0.865942
WBGene00013893	ZC434.7	ZC434.7	0.000189811	-1.0661	-0.179301	0.0878404	0.886802	1.15394	0.267142	0.000293131	0.158376	0.587487	0.000598541	0.000220912	0.0495726
WBGene00013895	ZC434.9	ZC434.9	0.0215686	-0.194878	-0.395792	-0.218584	-0.200914	-0.0237061	0.177207	0.149029	0.0159722	0.109052	0.137481	0.984449	0.189448
WBGene00009743	sptf-1	F45H11.1	0.712485	-0.162633	-0.119109	-0.018005	0.0435239	0.144628	0.101104	0.750329	0.87488	0.999403	0.991897	0.80483	0.916564
WBGene00009745	F45H11.3,F45H11.5,F45H11.8	F45H11.5	0.0635137	-0.460452	-0.131322	0.33255	0.32913	0.793002	0.463872	0.226901	0.902019	0.42552	0.43251	0.0501031	0.223098
WBGene00009112	tag-353	F25D7.2	0.00313841	-0.338318	-0.00358542	-0.0263466	0.334733	0.311971	-0.0227611	0.00438839	0.999735	0.917065	0.00456811	0.00594794	0.943294
WBGene00003847	blmp-1	F25D7.3	0.00238215	-0.603929	-0.120485	-0.0865875	0.483443	0.517341	0.0338977	0.00249631	0.363279	0.585299	0.00579469	0.00449404	0.948021
WBGene00013716	Y106G6H.1	Y106G6H.1	0.00493036	-0.549078	-0.000736671	-0.0239887	0.548342	0.52509	-0.023252	0.00720079	1	0.9882	0.00723668	0.0084915	0.989214
WBGene00004444	rpl-30	Y106G6H.3	0.00834349	0.101803	0.233671	0.302549	0.131868	0.200746	0.0688777	0.243825	0.0212755	0.00841625	0.128691	0.0357292	0.491768
WBGene00004753	sec-8	Y106G6H.7	0.0400303	-0.53596	-0.00581612	0.194734	0.530144	0.730694	0.20055	0.0933483	0.99998	0.654754	0.0963532	0.0352915	0.636659
WBGene00013720	Y106G6H.8	Y106G6H.8	0.180921	0.172128	0.131245	0.271037	-0.0408824	0.0989096	0.139792	0.396995	0.580098	0.149241	0.971527	0.747223	0.538057
WBGene00013723	Y106G6H.13	Y106G6H.13	0.00222995	0.714825	-0.789466	1.46317	-1.50429	0.748348	2.25264	0.104741	0.0783137	0.00974958	0.00880838	0.0917707	0.00192086
WBGene00013726	Y106G6H.16	Y106G6H.16	0.0366279	-1.24377	-0.183172	0.39184	1.06059	1.63561	0.575011	0.0765166	0.949114	0.699105	0.121265	0.0318084	0.451536
WBGene00009510	F37D6.4,tag-68	F37D6.4	0.298264	-0.607464	-0.107018	-0.126831	0.500445	0.480632	-0.0198128	0.29542	0.98071	0.968961	0.41962	0.446968	0.999867
WBGene00010327	F59C6.8	F59C6.8	0.00804031	-0.939875	-0.12756	-0.357662	0.812314	0.582213	-0.230102	0.00787553	0.788027	0.174925	0.0134001	0.0422441	0.430017
WBGene00077764	F59C6.16		0.000685192	-1.17175	0.0733383	-0.332928	1.24508	0.838818	-0.406266	0.000969477	0.872537	0.086648	0.000763559	0.00352034	0.0467416
WBGene00010326	F59C6.5,exos-3	F59C6.5	0.0413305	-0.117933	-0.0746878	0.0235875	0.0432452	0.14152	0.0982753	0.0826259	0.267389	0.895171	0.623376	0.0468522	0.138369
WBGene00010323	F59C6.12,F59C6.2	F59C6.2	0.0164274	-0.72856	-0.354717	0.562205	0.373843	1.29077	0.916922	0.0917917	0.458014	0.184594	0.422391	0.0139359	0.0450683
WBGene00010324	F59C6.3	F59C6.3	0.142076	-0.520408	-0.428095	1.41292	0.0923127	1.93333	1.84101	0.875622	0.923482	0.316821	0.999046	0.155476	0.176033
WBGene00044792	F59C6.14	F59C6.14	0.00240289	-1.21191	-0.0461792	0.0520881	1.16573	1.264	0.0982673	0.00379178	0.986973	0.981632	0.00439123	0.0032321	0.89884
WBGene00010328	F59C6.11	F59C6.11	0.000623609	-1.62289	-0.0513529	-0.184124	1.57154	1.43876	-0.132772	0.000820845	0.976324	0.550573	0.000931463	0.00131521	0.747049
WBGene00009116	F25H2.2	F25H2.2	0.000884558	-0.687977	-0.53414	0.0993393	0.153837	0.787317	0.63348	0.00222385	0.0058042	0.560705	0.274649	0.00132036	0.00304936
WBGene00009118	F25H2.4	F25H2.4	0.0957671	0.158323	0.0692488	0.244758	-0.0890738	0.086435	0.175509	0.26917	0.780151	0.0887877	0.643281	0.661606	0.214098
WBGene00009121	F25H2.6,F25H2.7	F25H2.7	0.00621222	-0.735852	-0.316527	-0.0858903	0.419325	0.649961	0.230636	0.00631849	0.107676	0.826386	0.0456877	0.00998586	0.240351
WBGene00006720	ubc-25	F25H2.8	0.00173878	-0.435729	-0.0713748	0.0490928	0.364354	0.484822	0.120468	0.00280636	0.516681	0.745537	0.00551965	0.00186295	0.195293
WBGene00003926	pas-5	F25H2.9	0.00631989	0.142813	0.0114442	0.137119	-0.131369	-0.00569378	0.125675	0.013149	0.959183	0.0152125	0.0177117	0.994395	0.0206957
WBGene00004408	rla-0		5.9401e-05	0.142492	0.0537779	-0.299629	-0.0887138	-0.442121	-0.353407	0.0044626	0.119737	0.000253582	0.0248883	7.5617e-05	0.00014817
WBGene00016384	F25H2.12,rtel-1,tct-1	F25H2.11	0.00878655	0.0139421	0.05526	0.089932	0.0413179	0.0759899	0.034672	0.747885	0.050864	0.00943761	0.121349	0.017313	0.191215
WBGene00045138	F25H2.14	F25H2.14	0.00607032	-2.69708	-0.408759	0.370386	2.28832	3.06747	0.779145	0.0101135	0.768402	0.812364	0.0182438	0.00629297	0.365308
WBGene00009243	F29C6.1	F29C6.1	3.75979e-05	-1.54	0.120013	0.44639	1.66001	1.98639	0.326378	0.000125169	0.447841	0.0122037	0.000100625	5.47912e-05	0.0363079
WBGene00003083	lst-1,set-18	T22A3.3	0.00338497	-0.496893	0.0314762	-0.0345083	0.528369	0.462384	-0.0659844	0.00531802	0.957933	0.946137	0.00422132	0.0069546	0.747877
WBGene00011909	T22A3.6	T22A3.6	0.0613155	-0.321549	-0.837685	0.735361	-0.516136	1.05691	1.57305	0.838109	0.274313	0.35391	0.591252	0.159429	0.0501533
WBGene00011908	pash-1	T22A3.5	0.000681277	-0.553829	-0.430255	0.0396239	0.123573	0.593453	0.469879	0.00146396	0.00385363	0.863747	0.217349	0.0011186	0.00275668
WBGene00002248	lam-3	T22A3.8	0.00541463	-1.01429	-0.074485	-0.611131	0.939808	0.403163	-0.536646	0.0066862	0.946927	0.0400163	0.00886151	0.139479	0.0607576
WBGene00016622	C43H8.2	C43H8.2	0.00756036	-0.378795	-0.00420206	0.00709106	0.374593	0.385886	0.0112931	0.0116666	0.999862	0.999341	0.012147	0.0109074	0.997372
WBGene00016621	B0511.6,C43H8.1	B0511.6	0.0793273	-0.268304	-0.188515	-0.27626	0.0797883	-0.00795669	-0.087745	0.0975807	0.241388	0.0896214	0.771994	0.999617	0.723892
WBGene00015231	cutl-14	B0511.5	0.080662	-0.734918	0.012337	0.434438	0.747255	1.16936	0.422101	0.22844	0.999974	0.563315	0.219906	0.0649201	0.582354
WBGene00015230	tag-344	B0511.4	0.0121345	0.0621029	-0.895058	0.340804	-0.957161	0.278701	1.23586	0.987325	0.0340073	0.411017	0.0270971	0.547518	0.0109826
WBGene00015229	fbxa-125	B0511.3	0.00515738	-0.988849	-0.629187	0.700627	0.359662	1.68948	1.32981	0.0334744	0.133077	0.0985843	0.438745	0.00490959	0.0118804
WBGene00015228	B0511.2	B0511.2	0.539511	0.492614	0.969997	0.86259	0.477383	0.369976	-0.107407	0.881641	0.544149	0.621005	0.890351	0.942814	0.998342
WBGene00001432	fkb-7	B0511.1	0.00718466	-1.21225	-0.109358	-0.241171	1.10289	0.971081	-0.131813	0.0080358	0.920208	0.574154	0.0113554	0.0179105	0.873266
WBGene00016388	C34B2.3	C34B2.3	0.00623173	0.554859	-0.401904	0.986139	-0.956764	0.43128	1.38804	0.126111	0.275205	0.0205161	0.0227952	0.23622	0.00594217
WBGene00016396	C34B2.11,kbp-5,tag-272	C34B2.11	0.0271257	-0.459556	-0.0728167	0.305636	0.386739	0.765192	0.378453	0.105219	0.953735	0.287066	0.167359	0.0205336	0.176705
WBGene00015024	B0205.10	B0205.10	0.00323975	0.302077	-0.741048	0.512515	-1.04313	0.210437	1.25356	0.277917	0.0208707	0.0703086	0.00605053	0.513417	0.00302552
WBGene00015023	B0205.9	B0205.9	0.0230929	-0.420029	-0.316002	0.121198	0.104027	0.541227	0.4372	0.0647136	0.146606	0.717463	0.793019	0.0283054	0.0570937
WBGene00044413	B0205.12	B0205.12	0.044892	0.0375067	0.0177437	0.571171	-0.0197629	0.533664	0.553427	0.993345	0.999272	0.058592	0.998997	0.0723006	0.0646571
WBGene00002191	kin-3	B0205.7	0.000931334	-0.332251	-0.129858	-0.282757	0.202393	0.0494945	-0.152898	0.00100879	0.0325428	0.00188826	0.00670581	0.401576	0.0185348
WBGene00015021	B0205.6	B0205.6	0.00712982	-0.476126	-0.186874	-0.0484548	0.289252	0.427672	0.138419	0.00737893	0.154616	0.885782	0.0424999	0.0109384	0.307296
WBGene00000912	H36N01.4,daf-16	R13H8.1	0.00921024	-0.435603	-0.070906	-0.210644	0.364697	0.224959	-0.139738	0.00885979	0.712988	0.100088	0.0168278	0.0825684	0.27834
WBGene00018849	F55A3.3	F55A3.3	0.00456037	-0.714959	-0.0855199	0.106724	0.629439	0.821683	0.192244	0.00794376	0.840436	0.743262	0.0126443	0.0047304	0.369153
WBGene00018848	F55A3.2	F55A3.2	0.00253445	-0.941736	-0.147534	-0.124131	0.794202	0.817605	0.0234031	0.00280203	0.546527	0.657512	0.00533857	0.00478739	0.995259
WBGene00016461	C35E7.9,marc-6	C35E7.9	0.00167112	-0.565126	-0.248	0.0850989	0.317126	0.650225	0.333099	0.00295373	0.0552996	0.581998	0.0244649	0.00172387	0.0206263
WBGene00016460	C35E7.8	C35E7.8	0.0427578	-0.750425	0.117772	0.578669	0.868197	1.32909	0.460897	0.181751	0.974382	0.321854	0.124326	0.0336146	0.472068
WBGene00016458	C35E7.6	C35E7.6	0.0167008	-0.425177	-0.45633	-0.226179	-0.0311536	0.198997	0.230151	0.0243135	0.0190038	0.166275	0.980383	0.226321	0.159051
WBGene00016457	C35E7.5	C35E7.5	0.27229	-0.915976	0.451759	-1.10868	1.36773	-0.192707	-1.56044	0.658327	0.929587	0.535175	0.392889	0.993491	0.308684
WBGene00016456	C35E7.4	C35E7.4	0.2538	-0.676268	-0.456455	-0.243866	0.219813	0.432402	0.212589	0.230256	0.475933	0.831414	0.86744	0.512828	0.877609
WBGene00016454	C35E7.11,C35E7.2	C35E7.2	0.765851	-0.0703572	0.171263	-0.160492	0.24162	-0.0901348	-0.331755	0.99553	0.944504	0.953351	0.867673	0.99079	0.735401
WBGene00021382	Y37F4.1	Y37F4.1	0.285671	-0.646404	-0.971485	0.151051	-0.325081	0.797454	1.12254	0.680132	0.413055	0.992058	0.932663	0.547028	0.319405
WBGene00020858	mop-25.3	T27C10.3	0.0934629	-0.69235	-0.544693	0.341518	0.147657	1.03387	0.886211	0.282437	0.435877	0.732016	0.96503	0.104917	0.15928
WBGene00077519	T27C10.8	T27C10.8	0.00064467	-0.072207	-0.86093	1.64422	-0.788723	1.71643	2.50515	0.974419	0.0279587	0.00263048	0.0375438	0.00223101	0.000509189
WBGene00045434	Y95D11A.3,prp-17	Y95D11A.3	0.000198412	-0.592154	-0.181028	-0.0344376	0.411126	0.557716	0.14659	0.000229544	0.0201856	0.751635	0.000933305	0.000284452	0.0413399
WBGene00013605	Y95D11A.1	Y95D11A.1	0.00126241	-0.391846	-0.096679	0.275862	0.295167	0.667708	0.372541	0.00717291	0.407779	0.0252417	0.0199571	0.000935818	0.00864268
WBGene00013123	Y52B11A.3	Y52B11A.3	0.160943	-0.451575	-0.047821	-0.117344	0.403754	0.334231	-0.0695226	0.16562	0.990722	0.892461	0.217327	0.32424	0.973065
WBGene00013127	Y52B11A.8	Y52B11A.8	0.157217	0.304438	0.0813209	0.189701	-0.223118	-0.114738	0.10838	0.146246	0.870838	0.404513	0.300828	0.726396	0.755788
WBGene00013129	Y52B11A.10	Y52B11A.10	0.275831	-0.251682	-0.0196342	-0.228383	0.232048	0.023299	-0.208749	0.381623	0.998804	0.446799	0.435992	0.998012	0.508071
WBGene00013130	Y52B11B.1	Y52B11B.1	0.00332242	-0.205055	0.0154074	0.954322	0.220462	1.15938	0.938915	0.497722	0.999359	0.00702085	0.448326	0.00338021	0.007457
WBGene00012317	ztf-6	W06H12.1	0.00882428	-0.358807	-0.12721	-0.152603	0.231597	0.206204	-0.0253926	0.00674671	0.187894	0.116788	0.0320707	0.0470658	0.952238
WBGene00013178	Y53H1A.2,nfya-2	Y53H1A.2	0.276517	0.164192	0.325454	0.271318	0.161262	0.107126	-0.0541361	0.706136	0.267937	0.38025	0.71607	0.884273	0.981259
WBGene00014759	F46A8.1,F46A8.11	F46A8.1	0.010959	-0.864208	-0.222107	-1.62121	0.642101	-0.756998	-1.3991	0.0915954	0.825643	0.0113081	0.201918	0.132925	0.019144
WBGene00009752	F46A8.9	F46A8.9	0.272778	0.0368202	-1.07322	0.410728	-1.11004	0.373908	1.48395	0.999926	0.455483	0.919006	0.43257	0.936479	0.251138
WBGene00009753	scrm-6	F46A8.10	0.000407257	0.773004	-1.81915	1.66176	-2.59216	0.888752	3.48091	0.0811939	0.00419519	0.00589244	0.00107541	0.0527528	0.000338396
WBGene00009466	F36D1.7	F36D1.7	0.0514319	0.0256625	-0.882499	0.367156	-0.908161	0.341494	1.24965	0.999728	0.127204	0.638956	0.117561	0.682555	0.0447145
WBGene00009463	F36D1.4	F36D1.4	0.200357	0.813783	-0.986917	0.335826	-1.8007	-0.477956	1.32274	0.663497	0.539644	0.957118	0.175351	0.892849	0.343262
WBGene00000410	cdk-9	H25P06.2	0.0104537	-0.332631	-0.0742069	0.0414351	0.258424	0.374066	0.115642	0.0163633	0.626953	0.890493	0.0389467	0.0107286	0.332336
WBGene00010159	F56G4.4	F56G4.4	0.210342	-0.053356	-0.324558	-0.105688	-0.271202	-0.0523318	0.21887	0.974097	0.201442	0.847669	0.298776	0.975464	0.437334
WBGene00010160	png-1	F56G4.5	0.561174	-0.142363	-0.0388884	0.0127251	0.103475	0.155089	0.0516135	0.623753	0.983743	0.99939	0.796367	0.568244	0.964082
WBGene00014186	nhr-244,nhr-74	ZK1025.6	0.0195903	-0.192974	0.57561	-1.23083	0.768585	-1.03785	-1.80644	0.922685	0.378783	0.0567192	0.20987	0.0951484	0.0155162
WBGene00003703	nhr-259	C27C7.8	0.0544257	-1.22885	-0.044946	-0.415479	1.18391	0.813375	-0.370533	0.0612497	0.998865	0.612637	0.0687422	0.193663	0.682699
WBGene00007766	C27C7.1	C27C7.1	0.00034788	-1.76791	-1.01977	-4.33024	0.748137	-2.56233	-3.31046	0.00919004	0.0607206	0.000295223	0.148431	0.00227706	0.000841418
WBGene00014992	ZK1025.1	ZK1025.1	0.00281782	-0.407288	-2.89484	-0.0434069	-2.48756	0.363881	2.85144	0.662125	0.00369707	0.999144	0.00653322	0.726218	0.00391471
WBGene00050875	bah-1		0.0294187	-1.10624	-0.141329	-0.0927853	0.964907	1.01345	0.0485437	0.0346093	0.932575	0.978572	0.0540655	0.046185	0.996718
WBGene00014188	ZK1025.8		0.0011526	-0.309829	0.110287	-0.952283	0.420116	-0.642455	-1.06257	0.0936669	0.667797	0.001821	0.0360759	0.00806233	0.00119029
WBGene00014189	nhr-245	ZK1025.10	0.000213734	-0.87233	-0.262362	-1.43703	0.609968	-0.564705	-1.17467	0.00153917	0.103644	0.000224801	0.00600871	0.00799785	0.000478669
WBGene00009318	F32B4.8	F32B4.8	0.0223654	-0.484468	0.151475	0.795924	0.635943	1.28039	0.644449	0.288135	0.90648	0.0817041	0.153043	0.0170802	0.147828
WBGene00009314	F32B4.4	F32B4.4	0.693212	0.0135785	-0.177378	0.00869384	-0.190957	-0.00488471	0.186072	0.999826	0.771676	0.999954	0.734833	0.999992	0.748188
WBGene00008854	F15D3.4	F15D3.4	0.132821	-0.554863	-0.788668	0.608949	-0.233805	1.16381	1.39762	0.676148	0.446169	0.619183	0.957168	0.210137	0.132368
WBGene00008857	F15D3.7	F15D3.7	0.00185687	0.212385	0.0776445	0.0952073	-0.13474	-0.117177	0.0175628	0.00138928	0.0530089	0.0269946	0.00781654	0.0130088	0.804823
WBGene00007639	C17D12.5	C17D12.5	0.0194564	0.241987	-0.909656	0.868098	-1.15164	0.626111	1.77775	0.856883	0.128776	0.145928	0.0647481	0.310017	0.0150709
WBGene00006807	unc-75	C17D12.2	0.0796737	0.419681	-0.059241	0.651217	-0.478922	0.231536	0.710458	0.345303	0.991904	0.125574	0.265648	0.727173	0.0983273
WBGene00007637	C17D12.1	C17D12.1	0.237086	-0.054116	-0.0919894	0.0146387	-0.0378733	0.0687548	0.106628	0.68952	0.342953	0.988425	0.853389	0.538137	0.254852
WBGene00008681	kpc-1	F11A6.1	0.335688	0.0446825	0.00824522	-0.107103	-0.0364373	-0.151785	-0.115348	0.92726	0.999434	0.542596	0.957648	0.311204	0.492292
WBGene00011936	pgrn-1	T22H2.6	0.0076627	0.144402	0.0208167	-0.288081	-0.123585	-0.432483	-0.308898	0.208434	0.982827	0.027233	0.293104	0.00634101	0.0214023
WBGene00012946	Y47H9B.2	Y47H9B.2	0.0375867	1.50401	0.968388	1.44522	-0.53562	-0.0587908	0.47683	0.0424192	0.155744	0.0482856	0.501792	0.998056	0.579897
WBGene00012948	dhhc-2	Y47H9C.2	0.0408536	-0.00872989	0.203101	0.368129	0.21183	0.376859	0.165028	0.999658	0.272323	0.0555259	0.248806	0.0515356	0.402361
WBGene00001045	dnj-27	Y47H9C.5	0.257791	-0.353023	0.085178	0.0623547	0.438201	0.415377	-0.0228233	0.418597	0.972806	0.988782	0.281358	0.31332	0.999421
WBGene00012951	Y47H9C.8	Y47H9C.8	0.278166	0.128931	0.0349292	0.155296	-0.0940017	0.0263651	0.120367	0.43851	0.96546	0.31704	0.647941	0.984309	0.485331
WBGene00012953	Y47H9C.11,Y47H9C.14,fbxa-216	Y47H9C.10	0.000661044	-0.692109	-0.204006	0.442441	0.488103	1.13455	0.646447	0.00339774	0.188862	0.0176475	0.0124249	0.00049726	0.004399
WBGene00014820	R09B3.6	R09B3.6	0.00835347	-1.33282	-0.123433	-0.518057	1.20939	0.814763	-0.394624	0.00876993	0.919697	0.178455	0.0124934	0.0484926	0.324858
WBGene00003123	ubc-12	R09B3.4	0.0649895	0.179386	0.144351	0.121671	-0.0350353	-0.0577152	-0.0226799	0.0598616	0.114145	0.179197	0.872206	0.639267	0.958178
WBGene00011059	R06C1.4	R06C1.4	0.0015838	0.299646	0.261916	0.463318	-0.0377297	0.163672	0.201402	0.006303	0.0103493	0.00119443	0.79467	0.0522491	0.0262604
WBGene00011060	R06C1.6	R06C1.6	0.520039	0.0746139	-0.148313	-0.260579	-0.222927	-0.335193	-0.112267	0.985712	0.90751	0.679977	0.76372	0.518627	0.955313
WBGene00014915	Y53C10A.1	Y53C10A.1	0.00389555	-0.609528	-0.331342	0.568587	0.278187	1.17811	0.899928	0.0366426	0.21182	0.0460428	0.308772	0.00341267	0.0093325
WBGene00013135	rga-2	Y53C10A.4	0.0954623	0.176372	-0.0658374	-0.163996	-0.242209	-0.340367	-0.0981582	0.385919	0.901294	0.434668	0.201484	0.0804027	0.75491
WBGene00013136	Y53C10A.5	Y53C10A.5	0.017602	-0.433787	-0.211822	-0.278482	0.221965	0.155305	-0.0666593	0.0136353	0.135483	0.0610462	0.119272	0.283518	0.799736
WBGene00014918	Y53C10A.13,Y53C10A.14,Y53C10A.7	Y53C10A.14	0.108439	-0.379889	0.22738	0.307527	0.607269	0.687416	0.0801475	0.413933	0.739296	0.557217	0.153282	0.109553	0.980984
WBGene00000023	abt-5	Y53C10A.9	0.0130719	0.0211042	-0.64457	0.79803	-0.665674	0.776926	1.4426	0.999629	0.132594	0.0716863	0.121446	0.077751	0.00959933
WBGene00013138	Y53C10A.10	Y53C10A.10	0.000340524	0.888717	-0.614186	0.96899	-1.5029	0.0802724	1.58318	0.00420026	0.0163267	0.00302573	0.000548511	0.876771	0.000446905
WBGene00010245	F58D5.6	F58D5.6	0.0145005	-0.761718	-0.790545	1.02721	-0.0288275	1.78893	1.81775	0.235459	0.216333	0.110237	0.999714	0.0185833	0.0175642
WBGene00010244	F58D5.5	F58D5.5	0.0909218	-0.21009	-0.18953	-0.306595	0.0205601	-0.0965056	-0.117066	0.20868	0.262938	0.0750388	0.994401	0.69595	0.576515
WBGene00077537	Y47H10A.6	Y47H10A.6	0.139572	0.182889	-0.0912965	-0.515057	-0.274186	-0.697946	-0.42376	0.854213	0.976197	0.256027	0.662696	0.120918	0.374955
WBGene00011030	R05D7.5	R05D7.5	0.0458837	-0.44298	-0.29403	0.048252	0.14895	0.491232	0.342282	0.0795141	0.234667	0.978582	0.668721	0.0578584	0.162966
WBGene00007600	C15C6.1	C15C6.1	0.00467907	-0.549236	-0.126541	0.25609	0.422695	0.805326	0.382631	0.0150706	0.591496	0.164453	0.0372229	0.00366941	0.0514989
WBGene00007601	C15C6.2	C15C6.2	0.000958203	1.20833	-0.751053	1.18272	-1.95938	-0.0256112	1.93377	0.00858617	0.045102	0.00928837	0.00137401	0.998774	0.00144605
WBGene00007602	C15C6.3	C15C6.3	0.158553	0.0494055	0.179976	-0.11386	0.130571	-0.163265	-0.293836	0.955757	0.386459	0.686266	0.602162	0.451992	0.129919
WBGene00007603	C15C6.4,sdz-14	C15C6.4	0.419052	-0.214126	-0.0503769	0.209615	0.163749	0.423742	0.259992	0.784938	0.995496	0.794481	0.883299	0.363939	0.684088
WBGene00008787	F14B6.4,F14B6.6	F14B6.6	0.0192084	-0.809479	-0.128724	-0.722162	0.680755	0.0873168	-0.593438	0.0298861	0.87006	0.0436979	0.0528642	0.951649	0.0808058
WBGene00011660	T09E11.11	T09E11.11	0.278458	-0.509321	0.306116	0.0996493	0.815437	0.60897	-0.206467	0.553081	0.829892	0.9915	0.249584	0.431761	0.935184
WBGene00008290	C54C8.2,C54C8.4	C54C8.2	0.0068252	-1.07823	0.271222	-0.297654	1.34945	0.780578	-0.568876	0.0138622	0.517301	0.453926	0.00609554	0.0421658	0.110922
WBGene00012104	T27F6.4	T27F6.4	0.133023	0.177905	0.330792	0.216811	0.152887	0.0389061	-0.113981	0.429971	0.10851	0.302222	0.533054	0.98032	0.715729
WBGene00012105	T27F6.6,pars-2	T27F6.6	0.171034	-0.310805	-0.164315	-0.1278	0.146491	0.183005	0.0365148	0.138086	0.501361	0.664666	0.578529	0.42802	0.98471
WBGene00012106	T27F6.7	T27F6.7	0.950772	0.0196739	0.0607291	-0.0419456	0.0410553	-0.0616194	-0.102675	0.999482	0.985701	0.995113	0.995411	0.985093	0.938968
WBGene00010768	K11D2.1,asah-1	K11D2.1	0.000814333	0.763015	0.663735	0.372893	-0.09928	-0.390122	-0.290842	0.00083792	0.00144492	0.0126388	0.461089	0.0107315	0.0301919
WBGene00006829	K11D2.4,K11D2.5,unc-101	K11D2.3	0.26574	-0.621426	-0.376349	-0.187362	0.245077	0.434064	0.188987	0.240842	0.562873	0.894705	0.803372	0.466229	0.892445
WBGene00012208	W02D9.2	W02D9.2	0.00375074	-0.107643	-0.195378	0.0703294	-0.0877345	0.177973	0.265707	0.0831946	0.0113238	0.251298	0.147622	0.0158351	0.00361198
WBGene00012209	W02D9.3	W02D9.3	0.176549	-0.178503	0.0297279	0.210665	0.208231	0.389168	0.180938	0.601357	0.995715	0.490555	0.498481	0.14098	0.592571
WBGene00012216	W02D9.10	W02D9.10	0.0910433	-0.0629063	-0.165831	0.108507	-0.102925	0.171414	0.274339	0.843835	0.276569	0.554121	0.589045	0.257814	0.0753868
WBGene00045474	C49G9.1,C49G9.2	C49G9.2	0.0181197	-0.397153	0.535429	0.680656	0.932582	1.07781	0.145227	0.335024	0.173913	0.0904977	0.0334984	0.0203927	0.886111
WBGene00045254	F33E2.4,F33E2.8	F33E2.8	0.129488	-0.747416	-0.289028	-0.0345381	0.458387	0.712877	0.25449	0.141262	0.705167	0.999035	0.406358	0.159824	0.771057
WBGene00010419	21ur-12279,H28O16.1	H28O16.1	0.00323824	0.120575	0.00492606	-0.05561	-0.115649	-0.176185	-0.060536	0.0107155	0.992899	0.132041	0.0124638	0.00259311	0.10433
WBGene00012037	T26E3.4	T26E3.4	0.0515669	-0.267308	-0.0470352	-0.170189	0.220273	0.0971188	-0.123154	0.054103	0.892731	0.193414	0.097404	0.53936	0.378814
WBGene00003921	par-6	T26E3.3	0.0416724	-0.379291	-0.119134	-0.324601	0.260157	0.0546902	-0.205467	0.048405	0.612312	0.0786414	0.14684	0.929185	0.258397
WBGene00003578	ndx-1	T26E3.2	0.43973	0.00369214	0.0864009	0.27019	0.0827087	0.266498	0.183789	0.999996	0.952122	0.46964	0.957446	0.479028	0.714887
WBGene00011548	T06G6.6	T06G6.6	0.00354702	-0.277737	0.148411	0.54178	0.426149	0.819518	0.393369	0.113567	0.44533	0.0128836	0.0298746	0.00275989	0.0390555
WBGene00006889	pfd-3	T06G6.9	0.00250726	-0.53811	0.0104062	-0.0531639	0.548517	0.484946	-0.0635701	0.00359679	0.998136	0.832838	0.00334455	0.00532369	0.754527
WBGene00012194	toe-4,uba-2	W02A11.3	0.650971	-0.0185964	0.0669382	0.0716623	0.0855346	0.0902587	0.00472411	0.995633	0.854935	0.830386	0.752205	0.724292	0.999926
WBGene00012195	bath-34,bath-35	W02A11.5	0.21317	-0.652247	-0.188826	-0.44098	0.463422	0.211268	-0.252154	0.202924	0.885588	0.437688	0.404246	0.850601	0.77904
WBGene00007094	B0019.2	B0019.2	0.182827	-0.585679	-0.0933877	0.0405128	0.492291	0.626192	0.1339	0.231928	0.97996	0.998242	0.332474	0.198529	0.945982
WBGene00003735	gsk-3,nhx-8	Y18D10A.6	0.0206316	-0.364683	-0.0565592	-0.260558	0.308124	0.104125	-0.203999	0.0246953	0.860259	0.073812	0.0434985	0.542535	0.147773
WBGene00004231	ptr-17	Y18D10A.7	0.0624329	-0.684589	-0.160153	0.356002	0.524436	1.04059	0.516155	0.167671	0.918336	0.562879	0.306098	0.0499484	0.315812
WBGene00012478	Y18D10A.8	Y18D10A.8	0.0822185	-0.189652	0.228728	0.100208	0.41838	0.28986	-0.12852	0.443106	0.320423	0.816835	0.0693999	0.191202	0.695231
WBGene00003905	pad-1	Y18D10A.13	0.0147353	-0.5747	0.0622921	0.0778396	0.636993	0.65254	0.0155475	0.0295412	0.950566	0.911633	0.0207215	0.019042	0.999101
WBGene00012484	car-1	Y18D10A.17	0.0240581	-0.0630368	-0.102398	-0.172118	-0.0393609	-0.109081	-0.0697204	0.329882	0.103199	0.0193968	0.641546	0.0858703	0.269534
WBGene00001433	fkb-8	Y18D10A.25	0.000373961	0.176961	-0.412767	-3.98425	-0.589728	-4.16121	-3.57148	0.922975	0.545974	0.000558096	0.309331	0.000470234	0.000859331
WBGene00001427	fkb-2	Y18D10A.19	0.000767505	0.343115	0.222601	0.251218	-0.120514	-0.0918972	0.0286164	0.00063057	0.00337957	0.00212867	0.0312041	0.0745836	0.700901
WBGene00003989	pfn-1	Y18D10A.20	0.00269649	-0.324636	0.0284037	0.130566	0.353039	0.455202	0.102162	0.0086148	0.929755	0.161763	0.00631661	0.00241625	0.285063
WBGene00012486	Y18D10A.21	Y18D10A.21	0.398981	-0.102906	-0.210054	0.855721	-0.107148	0.958627	1.06578	0.998042	0.984273	0.561833	0.997794	0.485028	0.413078
WBGene00014864	Y18D10A.22	Y18D10A.22	0.290353	0.239253	0.201718	0.50539	-0.0375347	0.266137	0.303672	0.715712	0.799447	0.242376	0.997953	0.654125	0.570006
WBGene00008565	F08A8.2,F08A8.3,F08A8.4,acox-1	F08A8.2	0.0147468	-0.152646	-0.0286641	0.0910073	0.123982	0.243653	0.119671	0.0556025	0.876969	0.230135	0.104071	0.0112154	0.114991
WBGene00004196	eif-6,gale-1,prx-11	C47B2.8	0.00169432	0.20092	-0.0128937	-0.0707499	-0.213814	-0.27167	-0.0578562	0.00494118	0.954059	0.154995	0.00390853	0.00156209	0.250627
WBGene00008134	C47B2.9,selb-1	C47B2.7	0.392596	0.0756658	0.0236983	0.155781	-0.0519675	0.0801157	0.132083	0.815892	0.991578	0.385051	0.925511	0.791545	0.49662
WBGene00003753	nlp-15	CC4.2	0.404723	-0.214736	-0.0301592	-0.0218203	0.184577	0.192916	0.00833892	0.427507	0.994455	0.997863	0.530452	0.50045	0.999879
WBGene00004895	smu-1	CC4.3	0.000888604	-0.748932	-0.172055	0.0460369	0.576877	0.794969	0.218092	0.00127054	0.185898	0.896892	0.0034668	0.00100643	0.0986907
WBGene00004063	pmr-1	ZK256.1	0.0939795	-0.12235	0.110095	0.0871204	0.232445	0.20947	-0.0229744	0.420847	0.492623	0.646413	0.0981804	0.131329	0.986752
WBGene00044730	W05B5.1,W05B5.4	W05B5.4	0.00541306	-0.396985	0.0597915	-0.387608	0.456777	0.00937683	-0.4474	0.0177944	0.837745	0.0193572	0.010759	0.999072	0.0116003
WBGene00009065	F22G12.5	F22G12.5	0.237863	0.0909973	0.129449	0.161631	0.0384518	0.0706332	0.0321814	0.585438	0.349186	0.220608	0.936418	0.736202	0.96051
WBGene00008905	F17B5.1	F17B5.1	0.00168413	0.00708227	-0.955912	0.0123906	-0.962994	0.00530832	0.968302	0.999867	0.00269865	0.99929	0.00262355	0.999944	0.00256895
WBGene00014994	ZK1225.7	ZK1225.7	0.0210469	-0.965995	0.0189861	0.0566576	0.984981	1.02265	0.0376715	0.0342196	0.999696	0.992244	0.032054	0.0282252	0.997661
WBGene00014197	ZK1053.2,scrm-2	ZK1053.2	0.0909419	-0.20058	-0.40073	0.509124	-0.20015	0.709704	0.909853	0.865394	0.497877	0.338119	0.866076	0.161823	0.081124
WBGene00014199	21ur-15524,ZK1053.4,ZK1053.6	ZK1053.4	0.0121448	-0.968289	-1.38015	1.13721	-0.411863	2.1055	2.51737	0.226047	0.0892414	0.152653	0.755401	0.0228376	0.0121226
WBGene00006595	top-1	M01E5.5	0.0215745	-0.447049	-0.392877	-0.0951106	0.0541716	0.351938	0.297767	0.0301581	0.0462866	0.753947	0.934652	0.0655919	0.107665
WBGene00011435	T04D3.8	T04D3.8	0.171695	-0.30677	-0.187343	0.433756	0.119426	0.740525	0.621099	0.698456	0.898242	0.47608	0.968983	0.163786	0.248538
WBGene00001555	gcy-35	T04D3.4	0.0763814	-0.529207	0.0812899	-0.787409	0.610497	-0.258202	-0.868698	0.320254	0.988397	0.126291	0.237831	0.769164	0.0957758
WBGene00004915	snr-2	W08E3.1	0.00326052	0.407153	0.115776	-0.106178	-0.291376	-0.51333	-0.221954	0.00690801	0.309931	0.3645	0.0230303	0.00288661	0.0568608
WBGene00012732	Y40B1A.1,tag-210	Y40B1A.1	0.00202806	-0.321033	-0.0772324	-0.0756207	0.2438	0.245412	0.00161168	0.00185933	0.210621	0.221185	0.00529767	0.00516845	0.999944
WBGene00012734	Y40B1A.2,Y40B1A.3	Y40B1A.3	0.0346707	-0.580766	-0.0942302	0.00523215	0.486536	0.585998	0.0994623	0.0445391	0.898052	0.999977	0.0776146	0.0432556	0.883615
WBGene00007217	C01A2.5	C01A2.5	0.0105428	-0.344906	-0.107527	0.33092	0.237379	0.675827	0.438447	0.0799913	0.713181	0.0904296	0.217043	0.00815722	0.0374327
WBGene00007215	C01A2.3	C01A2.3	0.010142	-0.547575	-0.140026	-0.206552	0.407549	0.341023	-0.0665259	0.00851611	0.414962	0.188366	0.0244607	0.0444903	0.841643
WBGene00007216	C01A2.4	C01A2.4	0.0724142	-0.247082	-0.0617963	0.012416	0.185286	0.259498	0.0742124	0.0927819	0.83766	0.998062	0.199602	0.0802673	0.758778
WBGene00007214	C01A2.2	C01A2.2	0.00838767	-0.372633	0.00378308	0.0278667	0.376416	0.4005	0.0240836	0.0142363	0.99991	0.968217	0.0137299	0.0109747	0.978853
WBGene00007219	nlp-38	C01A2.7	0.989502	-0.00990269	0.0235142	-0.0455954	0.0334169	-0.0356927	-0.0691096	0.999958	0.999444	0.996036	0.998418	0.998077	0.986707
WBGene00012289	W05H12.1,W05H12.3	W05H12.1	0.314116	-0.177698	0.0154505	-0.131527	0.193149	0.0461707	-0.146978	0.43536	0.9987	0.635742	0.379594	0.968823	0.564036
WBGene00012740	Y40B1B.8	Y40B1B.8	0.0477067	-0.0943805	0.123728	0.0722194	0.218108	0.1666	-0.0515082	0.376039	0.216928	0.55673	0.0436138	0.0999465	0.757178
WBGene00012738	eif-3.J	Y40B1B.5	0.00110827	-0.458889	-0.206933	-0.314909	0.251956	0.143981	-0.107976	0.000890149	0.0177925	0.00380515	0.00874849	0.0599536	0.138559
WBGene00005010	spr-5	Y40B1B.6	0.0127888	-0.62249	-0.0567655	0.0503643	0.565724	0.672854	0.10713	0.0197279	0.957475	0.969365	0.0274716	0.0149792	0.795717
WBGene00013023	Y48G10A.6	Y48G10A.6	0.0621415	-0.443334	-0.00545149	0.219367	0.437883	0.662701	0.224818	0.163559	0.999984	0.589195	0.168771	0.0510722	0.573068
WBGene00013018	Y48G10A.1	Y48G10A.1	0.669579	0.0300024	-0.0391213	-0.0616331	-0.0691237	-0.0916355	-0.0225119	0.977363	0.952964	0.851729	0.807976	0.663318	0.99003
WBGene00003585	ndx-8	Y87G2A.14	0.212816	-0.409402	-0.598368	-0.372829	-0.188966	0.0365732	0.225539	0.398878	0.181649	0.462104	0.8434	0.998344	0.769414
WBGene00044260	Y87G2A.19	Y87G2A.19	0.00740961	-0.0690606	0.128661	0.38312	0.197722	0.452181	0.254459	0.715478	0.31459	0.0130525	0.112592	0.00712249	0.0527714
WBGene00013593	Y87G2A.1	Y87G2A.1	0.232337	-0.322437	-0.233825	-0.115045	0.0886122	0.207393	0.118781	0.218976	0.412328	0.82705	0.907162	0.493818	0.814309
WBGene00013594	Y87G2A.2	Y87G2A.2	0.00782243	-0.398142	-0.260504	-0.00780691	0.137639	0.390335	0.252697	0.0113121	0.0487695	0.999223	0.273826	0.0121529	0.0537567
WBGene00013602	Y87G2A.16	Y87G2A.16	0.387136	-0.521913	-0.0105719	-0.213859	0.511341	0.308054	-0.203287	0.41638	0.999982	0.889013	0.430185	0.748321	0.902063
WBGene00013596	Y87G2A.7	Y87G2A.7	0.111959	-0.609838	-0.223735	-0.33576	0.386103	0.274078	-0.112025	0.0912869	0.644141	0.374257	0.287057	0.511289	0.922267
WBGene00013597	gpi-1,ubc-14	Y87G2A.8	9.91543e-05	-0.269665	-0.0444435	0.224287	0.225222	0.493952	0.26873	0.00077342	0.294363	0.00158906	0.00156366	9.52067e-05	0.000784082
WBGene00006793	unc-59	W09C5.2	0.1627	-0.320726	-0.295224	-0.111312	0.0255016	0.209414	0.183912	0.191372	0.232305	0.815401	0.996616	0.444759	0.533132
WBGene00194659	W09C5.11		0.906365	-0.00118147	0.246724	0.0510626	0.247906	0.0522441	-0.195662	1	0.91885	0.999096	0.917856	0.999032	0.955927
WBGene00012353	W09C5.7	W09C5.7	0.817393	-0.0710954	-0.069853	0.0577493	0.00124246	0.128845	0.127602	0.96567	0.967297	0.980793	1	0.843165	0.846619
WBGene00012234	W04A4.5,W09C5.9	W04A4.5	0.000480859	-1.39028	-0.405973	0.152393	0.984303	1.54267	0.558366	0.000748976	0.065412	0.558057	0.00286063	0.00049671	0.0228908
WBGene00012231	W04A4.2	W04A4.2	0.038789	-0.655093	-0.533795	0.0661192	0.121299	0.721213	0.599914	0.0795664	0.142021	0.98275	0.910746	0.0592303	0.102952
WBGene00012391	Y6B3B.7	Y6B3B.7	0.507712	-0.736712	-0.490607	-0.353374	0.246105	0.383339	0.137233	0.458729	0.717735	0.860617	0.943851	0.831864	0.988975
WBGene00012389	Y37H9A.1,Y37H9A.3,Y6B3B.4	Y6B3B.4	0.371789	-0.0923592	-0.0353578	0.095825	0.0570014	0.188184	0.131183	0.773881	0.980287	0.75605	0.92764	0.330105	0.571105
WBGene00014870	Y37H9A.4	Y37H9A.4	0.74925	-0.514064	-0.29438	-0.0886963	0.219684	0.425368	0.205684	0.744986	0.93059	0.997697	0.968387	0.829689	0.973672
WBGene00012368	W09G3.5	W09G3.5	0.472951	-0.327837	-0.499852	-0.533939	-0.172014	-0.206102	-0.0340878	0.77931	0.531428	0.486581	0.954313	0.926347	0.999586
WBGene00012237	W04A8.2	W04A8.2	0.228522	-0.043529	0.408585	-1.46103	0.452113	-1.4175	-1.86962	0.999926	0.948203	0.360231	0.932349	0.379964	0.216872
WBGene00012241	W04A8.6,W04A8.9	W04A8.6	0.311427	0.148202	0.189113	0.354423	0.0409105	0.206221	0.16531	0.794508	0.667419	0.261717	0.993245	0.613882	0.742302
WBGene00006382	taf-1	W04A8.7	0.00409183	-0.886934	-0.188779	0.0238377	0.698155	0.910772	0.212616	0.00547308	0.45858	0.996453	0.0131875	0.00495515	0.378688
WBGene00006616	trp-4	Y71A12B.4	0.0792941	-0.448154	-0.930314	-0.886935	-0.48216	-0.438781	0.0433789	0.464843	0.0916262	0.105153	0.415249	0.479263	0.998428
WBGene00004475	rps-6	Y71A12B.1	1.48781e-05	0.400072	0.209001	-0.127338	-0.191071	-0.52741	-0.336339	6.20966e-05	0.000554215	0.00378893	0.000789766	1.54482e-05	0.000108808
WBGene00013510	Y71A12B.13,Y71A12B.14,Y71A12B.21	Y71A12B.13	0.127448	-0.280552	-0.426256	0.206736	-0.145704	0.487288	0.632992	0.600512	0.322307	0.773572	0.898549	0.244466	0.128117
WBGene00045077	Y71A12B.18	Y71A12B.18	0.878669	0.115953	-0.0831062	-0.145227	-0.199059	-0.261181	-0.0621212	0.984635	0.994137	0.97102	0.932154	0.866456	0.99751
WBGene00013509	Y71A12B.12	Y71A12B.12	0.120802	-0.391197	-0.261186	0.0971874	0.130011	0.488385	0.358374	0.231653	0.485183	0.932673	0.86118	0.133639	0.280066
WBGene00013865	ZC334.7	ZC334.7	0.272056	0.752974	0.0505612	-0.147413	-0.702413	-0.900387	-0.197974	0.380813	0.999232	0.982286	0.427232	0.270208	0.959717
WBGene00002110	ins-27	ZC334.11	0.0192995	0.463146	0.296212	0.817538	-0.166934	0.354393	0.521327	0.0978963	0.295307	0.0152849	0.669435	0.198799	0.0688067
WBGene00009824	gpdh-1	F47G4.3	0.00183234	0.257908	-0.312842	-1.02984	-0.57075	-1.28774	-0.716994	0.292653	0.190255	0.00385293	0.0324002	0.00163767	0.0146592
WBGene00001047	tfg-1	Y63D3A.5	0.000391314	0.269344	0.291614	0.0203764	0.0222698	-0.248968	-0.271238	0.00110708	0.000810591	0.817556	0.778991	0.00150377	0.00107717
WBGene00013406	Y63D3A.7	Y63D3A.7	0.00611815	0.11959	0.0902026	0.414439	-0.0293871	0.294849	0.324236	0.266093	0.445163	0.00552686	0.94461	0.0190742	0.0136082
WBGene00013407	Y63D3A.8,mys-2	Y63D3A.8	0.222534	-0.286245	-0.0875215	-0.206726	0.198724	0.0795195	-0.119204	0.217053	0.878179	0.412533	0.439188	0.903705	0.757137
WBGene00007992	fipr-24	C37A5.8	0.00710043	0.462445	0.971751	0.958658	0.509306	0.496214	-0.0130924	0.107643	0.0091743	0.00964135	0.0812848	0.0878141	0.999699
WBGene00007991	C37A5.7,C37A5.t1	C37A5.7	0.0171687	-0.285207	0.284279	-0.809341	0.569486	-0.524134	-1.09362	0.504043	0.506259	0.0414248	0.120492	0.150567	0.0147115
WBGene00014103	ZK849.4,ZK849.5	ZK849.5	0.00633083	-1.08395	-0.976232	0.713634	0.107722	1.79759	1.68987	0.0468394	0.0652469	0.15907	0.973358	0.00801628	0.0100559
WBGene00003980	pes-7	F09C3.1	0.0384662	0.420805	0.345009	0.258062	-0.0757955	-0.162743	-0.0869474	0.0355075	0.0672208	0.1537	0.845714	0.409225	0.790749
WBGene00005078	src-2	F49B2.5	0.216719	0.117252	-0.0398174	0.177026	-0.157069	0.0597741	0.216843	0.631389	0.971005	0.356992	0.436401	0.914247	0.236846
WBGene00009865	F49B2.6	F49B2.6	0.0158642	-0.0368712	0.0949911	0.615474	0.131862	0.652345	0.520483	0.988268	0.853234	0.022582	0.705641	0.0184236	0.039845
WBGene00013668	Y105E8A.3	Y105E8A.3	0.0204887	-0.295368	-0.0713016	-0.0400868	0.224067	0.255281	0.0312148	0.0209041	0.621056	0.886075	0.0527417	0.0344332	0.939651
WBGene00001147	eat-18	Y105E8A.7	0.56743	0.250955	0.0954475	0.141562	-0.155507	-0.109392	0.0461147	0.515505	0.936538	0.832831	0.794369	0.909885	0.991672
WBGene00000158	apg-1	Y105E8A.9	0.000630345	-0.262794	0.393681	0.526804	0.656475	0.789598	0.133123	0.040959	0.0100092	0.00337675	0.00145029	0.000703677	0.267243
WBGene00013671	Y105E8A.10,Y105E8A.11	Y105E8A.11	0.000387168	-0.178577	-0.0499827	0.512355	0.128595	0.690932	0.562337	0.0541308	0.702836	0.00118359	0.141616	0.000365774	0.000821736
WBGene00013684	Y105E8A.27	Y105E8A.27	0.00429094	0.0902198	-1.20834	0.805555	-1.29856	0.715335	2.0139	0.976987	0.0213237	0.0800581	0.0165514	0.112975	0.00327742
WBGene00013676	ekl-4	Y105E8A.17	0.00536085	-0.854135	-0.161446	-0.0792934	0.692689	0.774842	0.0821524	0.00602914	0.556698	0.895809	0.0130028	0.00864821	0.886358
WBGene00013683	zoo-1	Y105E8A.26	0.000440357	-0.764359	-0.352366	-0.588983	0.411993	0.175376	-0.236617	0.000390011	0.0076946	0.00108706	0.00429173	0.0822325	0.0316348
WBGene00013692	Y105E8B.7	Y105E8B.7	0.0179078	-0.225227	-0.0663484	0.0829941	0.158879	0.308221	0.149343	0.0438608	0.633626	0.4855	0.125543	0.0149654	0.14817
WBGene00013689	bath-40	Y105E8B.4	0.109016	-0.13757	-0.0383637	-0.258167	0.0992066	-0.120597	-0.219803	0.438071	0.962542	0.109349	0.654242	0.52771	0.168189
WBGene00013688	Y105E8B.5,riok-2	Y105E8B.3	0.00298018	-0.0758058	-0.202309	-0.219343	-0.126504	-0.143537	-0.0170336	0.137751	0.00527203	0.00388845	0.0285453	0.0184233	0.910691
WBGene00013691	Y105E8B.6,ero-1	Y105E8B.6	0.0475139	0.052094	0.0534228	0.297431	0.00132881	0.245337	0.244008	0.884679	0.877441	0.0484865	0.999997	0.0878878	0.0893031
WBGene00013198	Y54E5A.2	Y54E5A.2	0.00416365	-0.271679	-1.09237	0.166164	-0.820693	0.437843	1.25854	0.397691	0.00698611	0.714833	0.0196454	0.140769	0.00411152
WBGene00013202	Y54E5A.7	Y54E5A.7	0.0999405	-0.429536	-0.148264	-0.10369	0.281272	0.325846	0.0445739	0.0881043	0.673653	0.844123	0.260779	0.186	0.983068
WBGene00013203	Y54E5A.8	Y54E5A.8	0.647346	-0.0652819	0.0560068	0.0119843	0.121289	0.0772662	-0.0440225	0.886838	0.922902	0.999059	0.594852	0.831833	0.95925
WBGene00010583	K05C4.7	K05C4.7	0.39511	-0.0372729	-0.178226	0.028263	-0.140954	0.0655359	0.20649	0.986428	0.488367	0.993911	0.642923	0.935517	0.388836
WBGene00001979	hmp-2	K05C4.6	0.750325	-0.0875599	-0.0909272	-0.0491417	-0.00336734	0.0384182	0.0417855	0.786002	0.768392	0.947372	0.99998	0.973136	0.966094
WBGene00010582	K05C4.5	K05C4.5	0.0137297	-0.542086	-0.242251	-0.293421	0.299836	0.248665	-0.0511701	0.0101731	0.138309	0.0803261	0.0752642	0.128912	0.923997
WBGene00001030	dnj-12	F39B2.10	0.120806	0.00891104	-0.114736	-0.106991	-0.123647	-0.115902	0.00774556	0.99756	0.234659	0.273134	0.197244	0.22937	0.998389
WBGene00004495	rps-26	F39B2.6	9.20491e-05	0.348805	0.307041	0.252514	-0.0417642	-0.0962917	-0.0545275	0.000117387	0.000171133	0.000338323	0.18184	0.0134284	0.0882084
WBGene00022277	Y74C9A.3	Y74C9A.3	0.0942521	0.162753	0.215119	0.220674	0.0523663	0.0579212	0.0055549	0.233637	0.115487	0.107506	0.872581	0.838759	0.999788
WBGene00022278	Y74C9A.4	Y74C9A.4	0.00617328	-1.45804	-1.30331	-1.05552	0.154737	0.402528	0.247791	0.0064633	0.00977531	0.020789	0.862445	0.317062	0.637567
WBGene00022279	sesn-1	Y74C9A.5	7.21415e-05	-1.8823	-1.20499	-1.24884	0.677308	0.633463	-0.0438454	7.84899e-05	0.000326106	0.000285325	0.00306741	0.00395448	0.934297
WBGene00021678	Y48G1C.5	Y48G1C.5	0.181688	-1.01	-0.864661	-0.502667	0.145339	0.507333	0.361994	0.180336	0.258374	0.610608	0.979745	0.604675	0.791321
WBGene00021679	Y48G1C.6	Y48G1C.6	0.520855	-0.482749	-0.514486	-0.624732	-0.0317366	-0.141983	-0.110246	0.678861	0.640481	0.51324	0.999814	0.984491	0.992524
WBGene00021680	Y48G1C.7,Y48G1C.8	Y48G1C.7	0.0849554	-0.289029	-0.0254117	-0.0265288	0.263617	0.2625	-0.00111707	0.100042	0.990722	0.989493	0.129381	0.130878	0.999999
WBGene00004274	rab-11.1	F53G12.1	0.0111165	-0.0991874	-0.0565202	-0.176358	0.0426672	-0.0771708	-0.119838	0.065006	0.282734	0.00907707	0.464312	0.134609	0.0353445
WBGene00000253	bli-3	F56C11.1	0.00669421	-0.410734	0.0140878	0.0469864	0.424822	0.45772	0.0328987	0.0124015	0.99622	0.892559	0.0109757	0.00835527	0.957396
WBGene00004225	ptr-11	F56C11.2	0.00269194	-0.609321	0.113656	0.554135	0.722977	1.16346	0.440479	0.0218867	0.772541	0.0303243	0.011922	0.00200435	0.0639774
WBGene00018955	F56C11.3	F56C11.3	0.030425	0.046752	-0.070372	0.519883	-0.117124	0.473131	0.590255	0.980769	0.940886	0.0493259	0.796855	0.0663858	0.0324756
WBGene00004246	Y48G1BL.3,Y48G1BL.4,Y48G1BL.5,Y48G1BL.6,Y48G1BM.8	Y48G1BL.3	0.192279	-0.159611	-0.0343372	0.452124	0.125274	0.611735	0.486461	0.901042	0.998718	0.34894	0.947044	0.182007	0.303383
WBGene00021886	Y48G1BM.6	Y48G1BM.6	0.000893897	-0.932207	1.25946	0.293146	2.19166	1.22535	-0.96631	0.016621	0.00553926	0.400338	0.000655322	0.00613708	0.0146244
WBGene00021674	Y48G1BM.9,Y48G1BR.1	Y48G1BR.1	0.038075	0.015057	0.080538	0.308194	0.065481	0.293137	0.227656	0.996284	0.701057	0.0429436	0.803706	0.0505037	0.108481
WBGene00016905	ztf-3	C53D5.4	0.488881	-0.307645	-0.0321887	0.0111963	0.275457	0.318842	0.043385	0.552114	0.998648	0.999942	0.624192	0.52805	0.996727
WBGene00016906	C53D5.5	C53D5.5	0.0113565	0.243273	0.230737	-0.180235	-0.0125363	-0.423508	-0.410971	0.0912046	0.106228	0.202588	0.997875	0.0147226	0.0163862
WBGene00002077	imb-3	C53D5.6	0.00802071	0.0361102	0.0774016	-0.0754273	0.0412913	-0.111537	-0.152829	0.424771	0.0697614	0.0754702	0.33679	0.0209313	0.00670957
WBGene00002079	xpo-2	Y48G1A.5	0.0120084	-0.145852	0.13298	-0.0580623	0.278832	0.0877898	-0.191042	0.0852795	0.111348	0.577171	0.00966245	0.303401	0.0363973
WBGene00021661	mbtr-1	Y48G1A.6	0.290766	-0.143536	-0.388736	-0.35361	-0.245201	-0.210074	0.0351268	0.877271	0.321785	0.382461	0.627121	0.71816	0.99756
WBGene00020087	R119.1	R119.1	0.0129456	-0.345143	0.208102	0.915517	0.553244	1.26066	0.707416	0.410033	0.732431	0.0327287	0.149903	0.0106413	0.0747946
WBGene00020089	R119.2,R119.3,pqn-59	R119.4	0.049352	0.111601	0.0870801	0.0467529	-0.0245205	-0.0648477	-0.0403272	0.0465287	0.0995469	0.41075	0.799879	0.214864	0.51121
WBGene00020090	R119.5	R119.5	0.998029	-0.00502859	0.00920624	0.0239574	0.0142348	0.028986	0.0147512	0.999989	0.99993	0.998787	0.999743	0.997864	0.999714
WBGene00021734	Y50C1A.2	Y50C1A.2	0.104423	-0.154108	-0.647002	0.421286	-0.492894	0.575395	1.06829	0.955358	0.294752	0.577949	0.472003	0.368113	0.0832183
WBGene00021028	W04C9.6	W04C9.6	0.174573	-0.834967	-0.322617	0.494199	0.51235	1.32917	0.816816	0.404026	0.899504	0.737432	0.718234	0.149104	0.418772
WBGene00022035	Y65B4BL.3,Y65B4BL.4	Y65B4BL.3	0.440031	0.419796	0.293329	0.195561	-0.126467	-0.224235	-0.097768	0.399291	0.638215	0.84028	0.946093	0.784128	0.9733
WBGene00022037	Y65B4BL.7,acs-13	Y65B4BL.5	0.00198611	-0.255224	-0.0884003	0.0667552	0.166824	0.32198	0.155156	0.00431981	0.147431	0.28489	0.0203987	0.00177905	0.0262251
WBGene00022038	Y65B4BL.6	Y65B4BL.6	0.00696178	0.367941	0.0269218	0.850034	-0.34102	0.482092	0.823112	0.129172	0.995845	0.00824634	0.157922	0.0583731	0.00928104
WBGene00022033	Y65B4BL.1	Y65B4BL.1	0.0534548	-17.913	-5.80231	4.28212	12.1107	22.1951	10.0844	0.0946123	0.723311	0.855971	0.256558	0.0490209	0.367735
WBGene00001725	grl-16	Y65B4BR.6	0.0016265	0.271309	-0.44082	-0.0164522	-0.712129	-0.287762	0.424367	0.0414759	0.00753234	0.992781	0.00121424	0.0341209	0.00866589
WBGene00002040	hum-7	F56A6.2	0.038407	0.269964	0.0364309	0.191268	-0.233533	-0.0786961	0.154837	0.046548	0.938519	0.130398	0.0733944	0.651412	0.221499
WBGene00018923	F56A6.4,Y65B4A.6,Y65B4A.7	F56A6.4	0.0582555	0.295813	0.104899	0.0470924	-0.190915	-0.248721	-0.0578061	0.0554104	0.560664	0.918074	0.190596	0.0939074	0.864368
WBGene00022032	Y65B4A.8,Y65B4A.9	Y65B4A.9	0.0565405	-0.164629	-0.258767	0.223724	-0.0941378	0.388353	0.482491	0.578811	0.281861	0.372248	0.861278	0.103136	0.0534869
WBGene00021208	Y18H1A.2,Y18H1A.4	Y18H1A.2	0.0949089	0.248717	0.188151	0.229415	-0.0605658	-0.0193023	0.0412635	0.102166	0.211553	0.128012	0.85869	0.993682	0.946206
WBGene00021209	Y18H1A.3	Y18H1A.3	0.0116737	-0.104991	0.195326	0.162371	0.300317	0.267362	-0.0329545	0.30295	0.0602662	0.104778	0.0140787	0.0212389	0.911283
WBGene00021211	Y18H1A.7	Y18H1A.7	0.0708493	-0.763056	-0.217058	-0.0726314	0.545998	0.690425	0.144427	0.0739436	0.74784	0.984357	0.185927	0.0993963	0.899795
WBGene00044434	Y18H1A.15	Y18H1A.15	0.0585506	0.633586	-0.11515	1.14164	-0.748736	0.508056	1.25679	0.364946	0.984642	0.0896156	0.263155	0.513698	0.0671085
WBGene00000623	col-46	Y18H1A.13	0.00317396	-0.398227	0.286821	-0.294891	0.685049	0.103337	-0.581712	0.0241855	0.070712	0.0649254	0.0033358	0.60168	0.00617357
WBGene00021213	Y18H1A.9	Y18H1A.9	0.0241554	-0.288661	0.333943	0.524789	0.622604	0.81345	0.190846	0.386514	0.294522	0.0961087	0.0572734	0.0236008	0.660284
WBGene00020282	mps-3	T06A4.2	0.0376631	0.224697	-0.511786	0.796568	-0.736483	0.571871	1.30835	0.842985	0.365181	0.135403	0.166157	0.295812	0.0294786
WBGene00022519	ZC123.4	ZC123.4	0.00396861	0.238111	0.000427703	-0.200411	-0.237683	-0.438522	-0.200839	0.0267193	1	0.0474477	0.0268843	0.00287283	0.047122
WBGene00022389	pde-6	Y95B8A.10	0.00816656	0.228013	0.134217	-0.121012	-0.0937964	-0.349025	-0.255229	0.0346206	0.167431	0.215282	0.36347	0.00767583	0.0235859
WBGene00022390	him-19		0.0371118	0.344321	-0.193463	-0.0688532	-0.537785	-0.413175	0.12461	0.12751	0.439726	0.928676	0.0324175	0.0754489	0.720666
WBGene00022391	Y95B8A.12	Y95B8A.12	0.577414	0.224941	0.22551	0.0571977	0.000568604	-0.167744	-0.168312	0.6646	0.663087	0.989055	1	0.813629	0.812237
WBGene00003238	mig-1	Y34D9B.1	0.04165	-0.0329234	0.00700073	-0.435803	0.0399242	-0.402879	-0.442803	0.989756	0.999896	0.0570712	0.982199	0.0728041	0.0542637
WBGene00018788	cutl-20,shc-1	F54A5.3	0.0778408	0.250673	-0.0243396	-0.118009	-0.275013	-0.368682	-0.0936696	0.19733	0.994138	0.667936	0.156676	0.068194	0.78921
WBGene00016930	C54G6.1	C54G6.1	0.909292	-0.137322	-0.0797533	-0.0853719	0.0575688	0.0519501	-0.00561865	0.887366	0.973142	0.967558	0.989365	0.992102	0.99999
WBGene00022276	-		0.362683	1.26334	1.25145	0.107935	-0.0118919	-1.1554	-1.14351	0.502279	0.508716	0.999079	0.999999	0.562533	0.569402
WBGene00021333	Y34D9A.1,Y34D9A.8	Y34D9A.8	0.323821	-0.216995	-0.10004	-0.112398	0.116954	0.104596	-0.0123581	0.269922	0.75553	0.693227	0.670074	0.732735	0.999198
WBGene00004952	spd-1	Y34D9A.4	0.0606736	0.305403	0.0169314	-0.00421247	-0.288472	-0.309616	-0.0211438	0.0828562	0.997096	0.999954	0.0979367	0.0795334	0.994419
WBGene00021334	vps-4	Y34D9A.10	0.818812	-0.00675326	0.039874	0.0116648	0.0466273	0.018418	-0.0282092	0.999102	0.867765	0.995473	0.810904	0.983	0.944827
WBGene00019911	R06A10.4	R06A10.4	0.0672865	-0.498311	-0.459957	0.0108815	0.0383541	0.509192	0.470838	0.131665	0.162507	0.999889	0.995278	0.124148	0.153013
WBGene00021689	Y48G8AL.10,Y48G8AL.18,Y48G8AL.9,aps-3	Y48G8AL.10	0.0442348	-0.228024	-0.0385289	-0.0467316	0.189495	0.181292	-0.0082027	0.0444984	0.887289	0.822991	0.079448	0.0905845	0.998545
WBGene00001816	haf-6	Y48G8AL.11	0.262929	-0.107081	0.0810028	-0.0232413	0.188084	0.0838396	-0.104244	0.574987	0.741326	0.989566	0.218221	0.723189	0.592589
WBGene00195068	Y48G8AL.16		0.0100745	1.18954	-0.445266	0.574631	-1.63481	-0.614914	1.0199	0.0282469	0.385817	0.232611	0.00914297	0.198735	0.047108
WBGene00195068	Y48G8AL.12	Y48G8AL.12	0.00282863	0.640405	-0.390402	0.555162	-1.03081	-0.0852433	0.945564	0.0201463	0.0992592	0.0329008	0.00351696	0.888509	0.00487217
WBGene00021691	Y48G8AL.13	Y48G8AL.13	0.448057	0.00217063	-0.102341	0.0179732	-0.104512	0.0158026	0.120314	0.99999	0.5723	0.994296	0.55836	0.99609	0.46288
WBGene00001707	grh-1	Y48G8AR.1	0.0321006	-0.37202	0.293034	0.121365	0.665053	0.493385	-0.171668	0.158466	0.276523	0.809776	0.0270854	0.0714413	0.626064
WBGene00019673	K12C11.1	K12C11.1	0.0844165	-0.157743	0.0953697	0.217043	0.253113	0.374786	0.121674	0.50012	0.795254	0.291275	0.207871	0.0714373	0.668538
WBGene00022365	Y92H12BL.4,Y92H12BM.1	Y92H12BL.4	0.564654	0.297395	-0.0424662	0.217304	-0.339861	-0.080091	0.25977	0.696753	0.998287	0.842707	0.616123	0.988981	0.767739
WBGene00022370	Y92H12BR.2,Y92H12BR.4	Y92H12BR.4	0.234236	0.108499	0.219335	0.0490103	0.110836	-0.059489	-0.170325	0.660056	0.21503	0.944507	0.647094	0.908393	0.361932
WBGene00018159	F37F2.2	F37F2.2	0.310418	0.0813173	0.143043	0.205582	0.0617253	0.124264	0.0625392	0.832137	0.519521	0.282438	0.91346	0.612681	0.910548
WBGene00022361	Y92H12A.5	Y92H12A.5	0.300925	-0.477275	-0.256312	-0.234253	0.220963	0.243022	0.0220597	0.248922	0.649536	0.702404	0.734137	0.681365	0.999518
WBGene00022271	cpx-1	Y73E7A.4	0.184528	-0.0427236	0.0435513	-0.252867	0.0862749	-0.210144	-0.296419	0.979713	0.978585	0.260943	0.870025	0.374167	0.180812
WBGene00022273	Y73E7A.6	Y73E7A.6	0.0491206	-0.131302	0.164229	0.294386	0.295531	0.425688	0.130157	0.614722	0.465124	0.138318	0.13689	0.0462071	0.620292
WBGene00000269	bre-4	Y73E7A.7	0.191665	-0.0144692	0.179826	0.181203	0.194295	0.195672	0.00137731	0.998563	0.361451	0.356522	0.312652	0.308343	0.999999
WBGene00003111	mab-20	Y71G12B.20	0.169481	0.0512985	0.159726	0.022053	0.108428	-0.0292455	-0.137673	0.823722	0.166243	0.980246	0.380616	0.95679	0.237022
WBGene00004168	pqn-88	Y71G12B.21	0.960132	-0.131599	0.0760647	0.023425	0.207663	0.155024	-0.0526396	0.98694	0.997365	0.999921	0.953311	0.97918	0.999116
WBGene00044358	Y71G12B.22,Y71G12B.33	Y71G12B.33	0.0843953	-0.00510353	-1.2026	0.650706	-1.19749	0.65581	1.8533	1	0.221672	0.612487	0.223844	0.607481	0.0687933
WBGene00022158	Y71G12B.23,Y71G12B.35	Y71G12B.23	0.10538	-0.182608	0.175884	-0.0812082	0.358492	0.1014	-0.257093	0.423099	0.448519	0.868028	0.0901197	0.782614	0.216581
WBGene00044348	Y71G12B.31	Y71G12B.31	0.863637	0.762642	0.52802	0.317951	-0.234622	-0.444692	-0.21007	0.843782	0.937073	0.984442	0.993534	0.960261	0.995321
WBGene00022151	mppa-1	Y71G12B.24	0.179495	-0.187091	-0.192282	-0.0623196	-0.00519109	0.124771	0.129962	0.242352	0.227918	0.866928	0.999891	0.499725	0.471919
WBGene00022160	Y71G12B.25	Y71G12B.25	0.000706557	-0.0549409	0.490634	0.766247	0.545575	0.821188	0.275613	0.849896	0.0068666	0.00125676	0.00461788	0.000958705	0.0514226
WBGene00022161	Y71G12B.26	Y71G12B.26	0.074293	-0.197283	0.251026	-0.463114	0.448309	-0.265831	-0.71414	0.736978	0.594509	0.208614	0.224928	0.556724	0.0633378
WBGene00022162	Y71G12B.27	Y71G12B.27	0.0373244	0.939109	-0.528737	1.0934	-1.46785	0.154295	1.62214	0.216281	0.579783	0.14852	0.0637215	0.976239	0.0464
WBGene00044347	Y71G12B.30	Y71G12B.30	0.00540642	0.772881	-0.21355	1.14406	-0.986431	0.371183	1.35761	0.0479884	0.68879	0.0124714	0.0211139	0.328114	0.0066613
WBGene00044746	C53H9.3	C53H9.3	0.00213458	0.60267	0.757982	0.994131	0.155312	0.391461	0.236148	0.0118544	0.00508754	0.0018111	0.471215	0.052036	0.213531
WBGene00004743	scm-1	M01D7.2	0.00221609	-0.543007	0.121911	-0.0295011	0.664918	0.513506	-0.151412	0.00467898	0.394394	0.969686	0.00216535	0.00576891	0.260395
WBGene00021768	Y51F10.7	Y51F10.7	0.00038255	-0.184248	-0.505178	-0.281469	-0.32093	-0.0972208	0.223709	0.0137963	0.000294343	0.00285807	0.0017268	0.110473	0.00678963
WBGene00010097	Y37E3.8	Y37E3.8	6.14349e-05	0.463954	0.0400242	0.218364	-0.423929	-0.24559	0.17834	9.10399e-05	0.310877	0.00130579	0.000118838	0.000824331	0.00284948
WBGene00021771	Y51F10.10	Y51F10.10	0.0614455	-0.486609	-0.125222	-0.110388	0.361386	0.376221	0.0148344	0.056679	0.755055	0.812444	0.135584	0.121539	0.99929
WBGene00021764	Y51F10.3	Y51F10.3	0.355112	-0.62946	0.111207	0.138295	0.740667	0.767755	0.027088	0.522039	0.992777	0.986435	0.411495	0.387558	0.999891
WBGene00021238	gap-3	Y20F4.3	0.0253617	-0.505518	-0.459826	0.137532	0.0456923	0.64305	0.597358	0.0818422	0.107796	0.7855	0.987753	0.0383087	0.0487336
WBGene00021239	Y20F4.4,Y37E3.1	Y20F4.4	0.0743413	-0.471241	-0.056074	-0.130815	0.415167	0.340427	-0.0747408	0.0755518	0.971236	0.763502	0.109432	0.184817	0.937377
WBGene00044435	Y20F4.8	Y20F4.8	0.120539	-0.502864	-0.194415	-1.0445	0.308449	-0.541631	-0.850081	0.515328	0.933717	0.113074	0.798712	0.464709	0.193621
WBGene00021240	Y20F4.5	Y20F4.5	0.000259474	2.02066	1.22939	2.01546	-0.791267	-0.00520178	0.786065	0.000324731	0.00225622	0.000327916	0.0117361	0.999971	0.0120195
WBGene00004409	rla-1		0.00356381	0.587099	0.252811	0.130376	-0.334287	-0.456723	-0.122435	0.00309087	0.0609358	0.330604	0.0242423	0.00793073	0.370842
WBGene00021353	Y37E3.13	Y37E3.13	0.12561	-1.47806	0.177418	0.15926	1.65547	1.63732	-0.018158	0.204707	0.989617	0.992408	0.154551	0.15901	0.999988
WBGene00021354	fpn-1.1	Y37E3.16	0.0641231	-0.0119216	0.176104	-0.300667	0.188026	-0.288745	-0.476771	0.999563	0.51435	0.188362	0.469704	0.207534	0.0506846
WBGene00021006	dct-9	W03F11.3	0.0011781	0.561724	-0.907987	1.22206	-1.46971	0.660334	2.13005	0.107316	0.0233227	0.00804354	0.00403746	0.0664612	0.000967089
WBGene00021007	W03F11.4	W03F11.4	0.000833862	0.427432	-0.68721	0.970507	-1.11464	0.543074	1.65772	0.0878948	0.01867	0.00530777	0.003146	0.0416328	0.000674226
WBGene00000020	abt-2	F12B6.1	0.036757	0.0283238	0.0387141	0.287588	0.0103902	0.259264	0.248874	0.971556	0.933817	0.0421344	0.998452	0.0587738	0.066755
WBGene00021470	cdk-7,icp-1,tpxl-1	Y39G10AR.12	0.754694	-0.0267895	-0.087949	-0.0142958	-0.0611594	0.0124937	0.0736532	0.987781	0.743898	0.998058	0.886172	0.998698	0.824205
WBGene00199088	Y39G10AR.30		0.0144313	-2.51738	-1.52587	-0.233556	0.99151	2.28382	1.29231	0.0170741	0.0880253	0.950247	0.264936	0.0240058	0.140283
WBGene00003156	mcm-4	Y39G10AR.14	0.0480807	0.0216125	-0.102118	0.16549	-0.123731	0.143878	0.267608	0.981857	0.427223	0.155696	0.30327	0.219288	0.0371199
WBGene00021471	Y39G10AR.15	Y39G10AR.15	0.121433	0.0495477	0.593829	0.402513	0.544281	0.352965	-0.191316	0.994717	0.14742	0.351305	0.183941	0.438369	0.803321
WBGene00021472	Y39G10AR.16	Y39G10AR.16	0.0052416	-0.708464	-1.77474	-0.559521	-1.06627	0.148943	1.21522	0.0963249	0.00412645	0.181616	0.0261923	0.895781	0.0165927
WBGene00021473	sydn-1		0.0068067	2.3381	1.32586	1.21549	-1.01224	-1.12262	-0.110376	0.00497401	0.0376345	0.0499796	0.087852	0.0642337	0.98046
WBGene00021474	Y39G10AR.18	Y39G10AR.18	0.425846	0.287537	0.196881	0.0832934	-0.090656	-0.204244	-0.113588	0.412031	0.662247	0.953879	0.942174	0.639834	0.896934
WBGene00017734	F23C8.5,F23C8.6	F23C8.5	0.0082311	0.108943	0.0108146	-0.144414	-0.0981288	-0.253358	-0.155229	0.105815	0.987557	0.0446943	0.141046	0.00616737	0.0352257
WBGene00017736	F23C8.7	F23C8.7	2.42569e-05	2.78172	2.71397	2.79352	-0.0677499	0.0117983	0.0795482	5.46062e-05	6.00879e-05	5.36906e-05	0.904782	0.999347	0.859457
WBGene00017738	F23C8.8,F23C8.9	F23C8.9	0.0217387	-0.0938189	-0.204597	0.226719	-0.110778	0.320538	0.431316	0.662959	0.181395	0.139384	0.556966	0.0501521	0.0184043
WBGene00002141	inx-19	T16H5.1	0.789726	0.949372	1.11078	0.491778	0.161412	-0.457594	-0.619006	0.851839	0.789751	0.973085	0.998951	0.978004	0.949494
WBGene00022281	Y74C10AL.2,abtm-1	Y74C10AR.3	4.62412e-05	0.472248	0.591605	0.782062	0.119357	0.309814	0.190457	0.000287125	0.000137229	5.63649e-05	0.0473559	0.00148557	0.00935111
WBGene00021279	Y23H5B.8	Y23H5B.8	0.0258082	-0.827324	0.726643	0.674349	1.55397	1.50167	-0.0522938	0.195168	0.262169	0.305783	0.0304311	0.0341492	0.998324
WBGene00000006	aat-5	C55C2.5	0.0713922	-0.192782	0.0924732	0.0304208	0.285255	0.223203	-0.0620524	0.191372	0.648927	0.975479	0.0643569	0.131409	0.844213
WBGene00001404	fbp-1	K07A3.1	0.0303025	0.0468525	-0.0992111	-0.10169	-0.146064	-0.148542	-0.00247852	0.590334	0.145594	0.136361	0.0464121	0.0439426	0.999851
WBGene00004226	ptr-12	K07A3.2	0.106102	-0.109852	-0.116057	-0.404044	-0.00620543	-0.294192	-0.287987	0.806084	0.781831	0.0937972	0.999944	0.215835	0.226676
WBGene00000800	cars-1		0.030431	-0.147386	-0.0567596	0.108278	0.0906269	0.255665	0.165038	0.135878	0.699308	0.282983	0.394907	0.0245638	0.0992046
WBGene00018232	F40E3.5	F40E3.5	0.0021234	0.0535066	-0.464968	0.600051	-0.518474	0.546544	1.06502	0.945838	0.0322162	0.0132292	0.0221882	0.0184491	0.00153466
WBGene00017980	F32B5.7	F32B5.7	0.0808105	-0.248123	0.0101137	-0.00234717	0.258237	0.245776	-0.0124609	0.115996	0.999176	0.99999	0.103642	0.119097	0.998466
WBGene00000788	cpz-1	F32B5.8	0.135937	0.118209	0.193058	0.283404	0.0748498	0.165195	0.0903453	0.618978	0.295873	0.11736	0.847767	0.394742	0.769923
WBGene00001048	dnj-30	Y71F9B.16	0.772521	-0.0231179	0.00652573	0.0692606	0.0296436	0.0923785	0.0627349	0.993237	0.999842	0.866104	0.986118	0.747787	0.894579
WBGene00022128	Y71F9B.6	Y71F9B.6	0.275418	-0.0509718	-0.167655	-0.111794	-0.116683	-0.0608224	0.0558604	0.900858	0.258679	0.520114	0.490989	0.848466	0.875993
WBGene00022129	Y71F9B.8	Y71F9B.8	0.435591	0.0871895	0.0301563	-0.170366	-0.0570332	-0.257556	-0.200523	0.929245	0.996462	0.679216	0.977654	0.408057	0.577273
WBGene00004043	plk-2	Y71F9B.7	0.137798	-0.00644324	-0.0618411	0.162749	-0.0553978	0.169192	0.22459	0.999734	0.841289	0.273477	0.877413	0.251688	0.125227
WBGene00004946	Y71F9B.9,sop-3	Y71F9B.10	0.0163476	0.152385	-0.367439	0.112488	-0.519825	-0.0398977	0.479927	0.459662	0.0567587	0.659323	0.0176904	0.971159	0.0233923
WBGene00022131	Y71F9B.13	Y71F9B.13	0.0947181	-0.0613044	-0.0679125	-0.210442	-0.00660819	-0.149137	-0.142529	0.751245	0.696381	0.0810701	0.999452	0.204802	0.227511
WBGene00020990	W03D8.9	W03D8.9	0.000593516	0.63699	-0.617442	0.898665	-1.25443	0.261675	1.51611	0.0161215	0.0180032	0.00455945	0.00127031	0.23319	0.000603423
WBGene00020984	W03D8.1	W03D8.1	0.127201	-0.27823	-1.37778	0.342783	-1.09955	0.621013	1.72057	0.955694	0.206553	0.923153	0.333518	0.704179	0.116557
WBGene00020985	W03D8.2	W03D8.2	0.129993	0.0296217	-0.811219	0.430719	-0.840841	0.401097	1.24194	0.999823	0.305705	0.713456	0.284347	0.750968	0.109229
WBGene00004077	W03D8.3,pop-1	W10C8.2	0.515934	-0.25768	-0.260797	0.11482	-0.00311668	0.3725	0.375617	0.799824	0.794573	0.974291	0.999999	0.597167	0.591751
WBGene00021127	W10C8.4	W10C8.4	0.502663	0.191558	-0.0341931	0.0147451	-0.225751	-0.176813	0.0489382	0.611101	0.994976	0.999586	0.501855	0.660912	0.985787
WBGene00021128	W10C8.5	W10C8.5	0.000234388	0.128947	-0.149858	0.154362	-0.278805	0.0254147	0.30422	0.00722309	0.00411642	0.00368013	0.000369686	0.561215	0.000266492
WBGene00044433	W10C8.6	W10C8.6	0.308856	-0.447083	0.304941	0.360008	0.752025	0.807091	0.0550663	0.706097	0.871205	0.811541	0.368571	0.323551	0.998949
WBGene00022117	Y71F9AL.12	Y71F9AL.12	0.0637971	-0.277722	-0.240328	0.0894802	0.0373937	0.367202	0.329809	0.18126	0.253565	0.835747	0.983324	0.0846538	0.115319
WBGene00004412	rpl-1	Y71F9AL.13	3.17157e-05	0.377295	0.263654	0.019599	-0.113641	-0.357696	-0.244055	6.75588e-05	0.000203808	0.587392	0.00509094	8.09559e-05	0.000266648
WBGene00000199	arx-1,dnc-5	Y71F9AL.16	0.0689693	-0.269815	-0.107537	0.0291473	0.162278	0.298962	0.136684	0.0976719	0.606614	0.982834	0.332458	0.0720283	0.445555
WBGene00022119	Y71F9AL.17	Y71F9AL.17	0.00180468	-0.262598	0.0169103	0.0628475	0.279509	0.325446	0.0459373	0.00432362	0.948997	0.339231	0.00341404	0.00190706	0.549188
WBGene00004049	pme-1	Y71F9AL.18	0.230735	-0.637709	-0.463521	0.0045095	0.174188	0.642218	0.46803	0.308375	0.519426	0.999999	0.939437	0.304104	0.512852
WBGene00000237	bam-2	Y71F9AR.1	0.482603	-0.12295	0.0215855	-0.143465	0.144536	-0.0205142	-0.16505	0.744097	0.997563	0.657633	0.653118	0.997904	0.568389
WBGene00022124	Y71F9AR.2,Y71F9AR.3,Y71F9AR.4	Y71F9AR.3	0.0851113	0.278199	0.091805	0.278167	-0.186394	-3.24948e-05	0.186362	0.118302	0.754465	0.11834	0.307596	1	0.307702
WBGene00021839	nduf-5	Y54E10BL.5	0.000810862	-0.0438333	0.143057	0.324149	0.18689	0.367983	0.181092	0.523611	0.0285727	0.00139482	0.0111356	0.000849465	0.0124811
WBGene00003186	mek-2	Y54E10BL.6	0.00287507	-0.523473	-0.0067391	0.103232	0.516734	0.626705	0.109971	0.00592859	0.999627	0.525128	0.00622201	0.00300621	0.482091
WBGene00021844	Y54E10BR.5	Y54E10BR.5	0.0181486	0.0196739	-0.0288843	0.151557	-0.0485582	0.131883	0.180442	0.925961	0.813462	0.0323473	0.518183	0.0510842	0.0177099
WBGene00021845	rpb-7	Y54E10BR.6	0.198022	0.0987006	-0.101082	-0.0702418	-0.199782	-0.168942	0.0308397	0.634922	0.619933	0.812891	0.194562	0.283133	0.977385
WBGene00003387	mod-5	Y54E10BR.7	0.270386	-0.830833	0.0831663	-0.662045	0.913999	0.168788	-0.745211	0.405864	0.997751	0.559714	0.343472	0.982323	0.479598
WBGene00021846	ztf-23	Y54E10BR.8	0.0463788	-0.35924	0.440622	0.39631	0.799861	0.755549	-0.0443119	0.398117	0.270623	0.334356	0.0547402	0.0654429	0.995691
WBGene00019698	M01B12.4,arx-7,riok-1	M01B12.5	0.160392	-0.151382	0.0209719	0.12349	0.172354	0.274873	0.102519	0.458323	0.995337	0.595348	0.371345	0.130074	0.708175
WBGene00045387	C45E1.4,K09H9.8	K09H9.8	0.00333587	-1.12202	-0.296091	0.0735971	0.825925	1.19561	0.369689	0.00472323	0.293628	0.94968	0.0145689	0.00371607	0.177941
WBGene00019597	K09H9.5	K09H9.5	0.000856831	0.162778	-0.225549	0.500647	-0.388327	0.337869	0.726196	0.131751	0.050014	0.0028952	0.00752501	0.012514	0.000682768
WBGene00003062	lpd-6	K09H9.6	0.0498242	0.0172749	-0.128105	-0.131418	-0.14538	-0.148693	-0.00331295	0.977064	0.136154	0.127076	0.0956519	0.0895666	0.999822
WBGene00019598	K09H9.7,vbh-1	K09H9.7	0.000179876	-0.492094	-0.164795	0.0271069	0.3273	0.519201	0.191902	0.000255606	0.0162986	0.791795	0.00124378	0.000212088	0.00940793
WBGene00021831	Y54E10A.10,Y54E10A.11	Y54E10A.11	0.0841807	-0.226929	-0.069776	-0.113884	0.157153	0.113045	-0.0441076	0.0698701	0.695939	0.376478	0.192423	0.381333	0.88802
WBGene00021832	Y54E10A.12	Y54E10A.12	0.0100651	-0.3331	-0.510153	-0.0360826	-0.177053	0.297017	0.474071	0.0559107	0.013106	0.970969	0.295373	0.079612	0.0170307
WBGene00000413	cdt-1,rom-5	Y54E10A.15	0.261335	-0.15585	-0.21522	0.0211191	-0.0593694	0.17697	0.236339	0.593135	0.37607	0.997578	0.95322	0.508205	0.316464
WBGene00021834	mab-31		0.0223556	-0.248305	-0.249406	-0.38581	-0.00110049	-0.137505	-0.136405	0.0757852	0.0747778	0.0176761	0.999998	0.330414	0.335462
WBGene00021553	zip-4	Y44E3B.1	0.106791	-0.0762214	-0.0222587	-0.258001	0.0539627	-0.181779	-0.235742	0.796711	0.992157	0.111758	0.909641	0.266096	0.142937
WBGene00004154	pqn-72	W01B11.5	0.00388647	0.235228	-0.429684	0.112584	-0.664912	-0.122644	0.542267	0.121285	0.0177228	0.536396	0.00355655	0.478214	0.00763488
WBGene00020917	W01B11.6	W01B11.6	0.0119494	-0.178075	-0.166862	0.309933	0.0112131	0.488008	0.476795	0.277658	0.316493	0.0649092	0.998961	0.0140801	0.0153002
WBGene00000036	ace-2	Y44E3A.2	0.012114	-0.549579	-0.186879	0.106991	0.362701	0.656571	0.29387	0.0216488	0.398321	0.750095	0.0835832	0.0114987	0.150546
WBGene00021549	Y44E3A.3,Y44E3A.4	Y44E3A.4	0.0105251	0.0704917	0.154833	0.416972	0.0843412	0.34648	0.262139	0.707706	0.214617	0.00982716	0.599173	0.0190964	0.0489735
WBGene00021551	Y44E3A.6	Y44E3A.6	0.333557	-0.0178926	-0.120555	-0.0448028	-0.102662	-0.0269102	0.0757518	0.989657	0.323657	0.876245	0.428558	0.967156	0.631409
WBGene00021034	W05F2.2		0.58587	0.263719	0.286229	0.31822	0.0225093	0.0545004	0.0319911	0.714792	0.667912	0.601993	0.999664	0.995361	0.999041
WBGene00021035	W05F2.3	W05F2.3	0.0112929	1.20425	-0.288338	0.853652	-1.49259	-0.350595	1.14199	0.0291466	0.684649	0.0873567	0.0137526	0.561907	0.0348578
WBGene00021036	W05F2.4	W05F2.4	0.0395594	-0.160341	-0.123607	0.0132392	0.0367337	0.17358	0.136847	0.0744324	0.154964	0.989665	0.842644	0.0582516	0.117958
WBGene00004775	sep-1		0.141029	-0.0980207	-0.216795	0.053439	-0.118774	0.15146	0.270234	0.731285	0.233353	0.934592	0.61894	0.456467	0.135373
WBGene00021639	Y47G6A.13	Y47G6A.13	0.143503	0.079565	-0.84139	0.833138	-0.920955	0.753573	1.67453	0.998661	0.485831	0.492555	0.424374	0.560401	0.112894
WBGene00021640	Y47G6A.14	Y47G6A.14	0.118589	-0.0133475	-0.241074	0.426836	-0.227726	0.440183	0.66791	0.999883	0.668703	0.295872	0.701682	0.277783	0.0979423
WBGene00021641	Y47G6A.15	Y47G6A.15	4.72852e-05	-0.297557	0.273171	0.0371353	0.570728	0.334692	-0.236036	0.000446226	0.000625111	0.381672	4.95934e-05	0.000284613	0.00111072
WBGene00021643	Y47G6A.17	Y47G6A.17	0.111868	-0.518098	-0.563944	-0.401705	-0.0458462	0.116393	0.162239	0.148187	0.117887	0.270754	0.993762	0.916765	0.815996
WBGene00021644	Y47G6A.18	Y47G6A.18	0.00502836	-0.616493	-0.147897	-0.200535	0.468595	0.415958	-0.0526374	0.00435145	0.338798	0.174025	0.0120039	0.0183717	0.894966
WBGene00021645	Y47G6A.19	Y47G6A.19	0.0134318	-0.0509876	-0.624563	-0.259861	-0.573575	-0.208874	0.364702	0.959928	0.0144016	0.210594	0.0194777	0.334202	0.08534
WBGene00004389	rnp-6	Y47G6A.20	0.288264	-0.092364	-0.0773866	-0.0430263	0.0149774	0.0493377	0.0343603	0.284127	0.395522	0.762536	0.983906	0.689691	0.855154
WBGene00021646	Y47G6A.21	Y47G6A.21	0.00332252	-0.00788427	-0.223109	-0.00611166	-0.215225	0.00177261	0.216998	0.991196	0.0047627	0.995816	0.00545087	0.999895	0.00528599
WBGene00021647	Y47G6A.22	Y47G6A.22	0.00414776	0.0299081	-0.198753	0.131545	-0.228661	0.101637	0.330298	0.855375	0.0211359	0.0811922	0.0128535	0.165906	0.00328183
WBGene00003060	Y47G6A.29,lpd-3	Y47G6A.23	0.00520123	-0.397553	-0.11175	0.619398	0.285803	1.01695	0.731149	0.104217	0.807453	0.0255545	0.241401	0.00422878	0.0142705
WBGene00021648	mis-12	Y47G6A.24	0.297767	-0.0892233	-0.0471015	0.178348	0.0421218	0.267572	0.22545	0.890003	0.980008	0.55426	0.98545	0.287473	0.395569
WBGene00021649	Y47G6A.25	Y47G6A.25	0.694387	-0.29085	-0.276269	-0.0637207	0.0145813	0.227129	0.212548	0.759621	0.784013	0.995725	0.999947	0.860616	0.881002
WBGene00021650	Y47G6A.26	Y47G6A.26	0.0158321	0.975948	-0.399658	1.38958	-1.37561	0.413636	1.78924	0.126263	0.647046	0.0435346	0.0449921	0.625656	0.0184256
WBGene00020902	jmjc-1		0.4614	-0.206232	-0.0662656	-0.0358819	0.139966	0.17035	0.0303837	0.445029	0.946581	0.990406	0.695985	0.574366	0.994087
WBGene00000368	ccb-1	T28F2.5	0.109026	-0.222578	0.0272352	0.0634631	0.249813	0.286041	0.036228	0.214132	0.989616	0.895781	0.161503	0.112307	0.976575
WBGene00020903	T28F2.7	T28F2.7	0.142899	-0.188468	-0.284571	-0.307981	-0.0961032	-0.119513	-0.0234096	0.422881	0.183105	0.149839	0.81913	0.715615	0.996055
WBGene00004890	smp-2	D1037.2	0.0117108	-0.314124	-0.216913	-0.0442155	0.0972108	0.269908	0.172697	0.0140348	0.0497038	0.838108	0.379538	0.0239501	0.0996398
WBGene00001501	ftn-2	D1037.3	0.0513086	0.0848033	0.0205253	-0.0199894	-0.064278	-0.104793	-0.0405147	0.090094	0.845896	0.855056	0.189866	0.0468453	0.466564
WBGene00004272	rab-8	D1037.4	0.000493482	-0.469666	-0.111681	-0.162797	0.357985	0.306869	-0.0511162	0.00041831	0.0779817	0.0228487	0.0012169	0.00220892	0.462659
WBGene00017026	D1037.5	D1037.5	0.000298515	0.750328	-0.117498	1.41846	-0.867826	0.66813	1.53596	0.00566697	0.665958	0.000484046	0.0032741	0.00871206	0.000355057
WBGene00003418	21ur-13866,msh-2	H26D21.2	0.140445	-0.149809	-0.183126	0.06842	-0.0333169	0.218229	0.251546	0.469114	0.335865	0.8804	0.982468	0.233879	0.166473
WBGene00017651	F21A9.2	F21A9.2	0.634731	-0.777564	-0.320992	-0.307815	0.456572	0.469749	0.0131765	0.57951	0.93876	0.945183	0.852773	0.842781	0.999995
WBGene00003040	lin-59	T12F5.4	0.000934309	-0.442713	0.0958018	0.120503	0.538515	0.563216	0.0247015	0.00282657	0.332125	0.203623	0.00132867	0.00111552	0.953111
WBGene00004147	larp-5	T12F5.5	0.00288463	-0.539953	-0.0647997	0.0624001	0.475154	0.602353	0.1272	0.00476792	0.782722	0.799547	0.007679	0.00315233	0.366051
WBGene00002135	inx-13	Y8G1A.2	0.00322473	-0.287725	0.0132193	0.0722244	0.300944	0.359949	0.0590051	0.0076336	0.986968	0.407498	0.00646263	0.00329507	0.544656
WBGene00002134	inx-12	ZK770.3	0.0580231	-0.0809156	0.341898	0.308751	0.422813	0.389667	-0.0331464	0.908828	0.154525	0.199208	0.0856049	0.108416	0.992233
WBGene00004368	ric-19	C32E8.7	0.589112	-0.418867	-0.219962	0.0443424	0.198905	0.46321	0.264305	0.670246	0.921365	0.999194	0.939455	0.607948	0.875915
WBGene00004217	ptr-2	C32E8.8	0.043549	-0.432034	-0.122441	0.351986	0.309593	0.78402	0.474427	0.194181	0.886385	0.304789	0.386333	0.0339329	0.153616
WBGene00016325	C32E8.9,unc-11	C32E8.9	0.00352906	-0.220751	-0.112784	0.127195	0.107967	0.347946	0.239979	0.0165207	0.138605	0.0992916	0.155442	0.00307538	0.0122498
WBGene00016326	C32E8.11	C32E8.11	0.00489766	-0.49884	-0.0698607	-0.0594008	0.428979	0.439439	0.0104599	0.00557412	0.726739	0.804578	0.00973971	0.00891724	0.998322
WBGene00018763	F53F10.1	F53F10.1	0.120073	-0.186232	0.169676	0.571412	0.355908	0.757644	0.401736	0.859303	0.887397	0.218676	0.515295	0.105488	0.43282
WBGene00020188	T03F1.6,gsp-4	T03F1.6	0.000169896	0.598889	-0.621618	0.828775	-1.22051	0.229886	1.45039	0.0054007	0.00469615	0.00156527	0.000343809	0.131355	0.000186488
WBGene00016838	C50F2.4	C50F2.4	0.45419	-0.141798	-0.0323214	0.208544	0.109477	0.350343	0.240866	0.888571	0.998243	0.736796	0.942393	0.407018	0.655264
WBGene00020190	T03F1.7,T03F1.8,hcp-4	T03F1.8	0.15492	-0.0988681	-0.0856207	-0.0427444	0.0132474	0.0561237	0.0428763	0.160799	0.227705	0.669485	0.981169	0.49255	0.667651
WBGene00020191	clec-53	T03F1.10	0.0601805	0.243718	0.120599	-0.148125	-0.123119	-0.391843	-0.268724	0.200378	0.641558	0.506651	0.628672	0.0526388	0.157244
WBGene00020193	T03F1.12	T03F1.12	0.00848266	-0.803042	-0.0446219	0.165123	0.75842	0.968165	0.209745	0.0166692	0.987881	0.67969	0.0203886	0.00847755	0.526833
WBGene00000013	abf-2	C50F2.10	0.072419	0.269156	0.921638	0.435939	0.652482	0.166784	-0.485698	0.698073	0.0602644	0.384	0.161749	0.89434	0.314976
WBGene00016839	C50F2.5	C50F2.5	0.000719101	-0.394535	-0.887938	1.07874	-0.493403	1.47328	1.96668	0.161112	0.0123148	0.0060243	0.0868847	0.00184424	0.000595799
WBGene00001430	fkb-5	C50F2.6	4.81636e-06	-0.292014	0.0883241	0.103804	0.380338	0.395818	0.0154796	2.43919e-05	0.00212822	0.00113834	3.28154e-06	2.17973e-06	0.421591
WBGene00016841	C50F2.7,C50F2.8	C50F2.8	0.416151	-0.309216	-0.29457	-0.0184145	0.014646	0.290801	0.276155	0.551979	0.584143	0.999748	0.999873	0.592554	0.625678
WBGene00003950	T20F5.3	T20F5.3	0.00454156	-0.568003	-0.59594	-0.166765	-0.0279375	0.401238	0.429175	0.0081616	0.00683387	0.317971	0.98496	0.0281237	0.0223061
WBGene00020626	T20F5.4	T20F5.4	0.0402033	-0.759276	0.177489	-0.17619	0.936765	0.583086	-0.353679	0.0718109	0.830792	0.833577	0.0367196	0.151798	0.432219
WBGene00020629	T20F5.5,T20F5.6,T20F5.7	T20F5.7	0.0155846	-0.10886	-0.220833	0.193839	-0.111973	0.302699	0.414673	0.479843	0.104341	0.149033	0.460609	0.0394091	0.0132644
WBGene00003072	lrp-2	T21E3.3	0.0535409	-0.284378	-0.179219	-0.0537952	0.105159	0.230582	0.125423	0.0547872	0.200103	0.873374	0.530129	0.103198	0.410435
WBGene00018529	F47B3.5		0.00248768	0.392497	-0.619042	1.40491	-1.01154	1.01241	2.02395	0.342795	0.118773	0.00786594	0.0254579	0.0253827	0.00198067
WBGene00017909	F28H1.4	F28H1.4	0.0622041	-0.434413	-0.319246	0.236248	0.115167	0.670661	0.555494	0.216297	0.39987	0.602401	0.914065	0.0662126	0.115274
WBGene00018530	F47B3.6		0.00560537	0.503431	-0.544479	0.865083	-1.04791	0.361652	1.40956	0.15351	0.12455	0.0297193	0.0152375	0.324406	0.00513888
WBGene00018531	F47B3.7	F47B3.7	0.000482946	1.36926	-0.052072	1.57561	-1.42133	0.206345	1.62768	0.00192189	0.978515	0.00111471	0.00166395	0.506294	0.000981498
WBGene00006805	unc-73	F55C7.7	0.0186682	-0.237716	-0.138804	0.0206623	0.0989113	0.258378	0.159467	0.030297	0.154432	0.973541	0.33089	0.022765	0.105921
WBGene00015631	clec-89	C09D1.2	0.279552	0.147644	-0.326162	0.465788	-0.473806	0.318144	0.79195	0.969957	0.781876	0.578851	0.567573	0.793115	0.238109
WBGene00017086	E01A2.4	E01A2.4	0.307608	-0.0498378	-0.168606	-0.0902373	-0.118768	-0.0403995	0.0783687	0.913597	0.273751	0.678175	0.50094	0.950038	0.754802
WBGene00017087	E01A2.5	E01A2.5	0.652535	-0.0297481	0.142785	-0.209471	0.172533	-0.179723	-0.352257	0.999415	0.945491	0.857206	0.910951	0.901361	0.596346
WBGene00017088	E01A2.6	E01A2.6	0.0325355	-0.120685	-0.213676	-0.200634	-0.0929904	-0.0799489	0.0130415	0.191007	0.0360172	0.0443212	0.335033	0.434403	0.991672
WBGene00077701	E01A2.10		0.000372732	-1.10551	-0.84915	-0.19308	0.256364	0.912434	0.65607	0.000476447	0.00134398	0.197378	0.0926865	0.0010152	0.00361985
WBGene00020040	R12E2.15	R12E2.15	0.00318925	0.520251	-0.404349	0.405368	-0.9246	-0.114883	0.809718	0.0279354	0.0636502	0.0631541	0.00345714	0.722946	0.00569911
WBGene00020032	R12E2.6	R12E2.6	0.00062302	-0.333308	-2.15282	-0.200276	-1.81951	0.133031	1.95254	0.321838	0.000722451	0.657153	0.00139636	0.852506	0.0010605
WBGene00020033	R12E2.7	R12E2.7	0.000857613	0.312715	-0.36976	-0.0218326	-0.682475	-0.334548	0.347927	0.0119186	0.00644294	0.969875	0.000609417	0.0093225	0.00807163
WBGene00002137	inx-15	R12E2.9	0.00178259	-0.326505	0.0448188	-0.0766289	0.371324	0.249876	-0.121448	0.00294524	0.640673	0.289224	0.0017979	0.00803967	0.0913563
WBGene00020652	egg-5	R12E2.10	0.0242189	0.674155	-0.324241	0.380813	-0.998396	-0.293342	0.705055	0.0811063	0.437852	0.332126	0.0226334	0.506086	0.0708319
WBGene00020036	R12E2.11	R12E2.11	0.000800455	-0.0969792	-0.0331149	-0.249271	0.0638643	-0.152292	-0.216156	0.0265911	0.43553	0.000784223	0.100097	0.00522219	0.00137019
WBGene00020037	R12E2.12	R12E2.12	0.068772	0.162458	-0.17889	-0.11838	-0.341348	-0.280839	0.0605096	0.399926	0.337238	0.612373	0.0661933	0.117417	0.906876
WBGene00020038	R12E2.13	R12E2.13	0.423105	-0.0316754	0.0153058	0.0388804	0.0469813	0.0705558	0.0235746	0.842263	0.976092	0.754185	0.648502	0.378439	0.923246
WBGene00001985	hop-1	C18E3.8	0.0156252	-0.316662	-0.10449	0.321867	0.212172	0.638529	0.426357	0.120047	0.75713	0.114733	0.310795	0.0122851	0.0491626
WBGene00015976	C18E3.9	C18E3.9	0.0768099	-0.0554164	-0.104966	0.148013	-0.0495499	0.20343	0.252979	0.851347	0.505322	0.281359	0.886076	0.131398	0.0700017
WBGene00003584	exoc-7,ndx-7	C43E11.7	0.00136671	-0.309169	-0.0980015	-0.00703751	0.211168	0.302132	0.090964	0.00163281	0.0930786	0.994467	0.00693957	0.00178481	0.115122
WBGene00016607	C43E11.9	C43E11.9	0.215531	-0.0713838	-0.0319467	0.0524783	0.0394371	0.123862	0.084425	0.525695	0.907287	0.717431	0.845964	0.188617	0.411691
WBGene00000382	cdc-6	C43E11.10	0.375637	-0.135348	-0.110861	0.041537	0.0244863	0.176885	0.152398	0.605371	0.723985	0.975492	0.994636	0.4254	0.526758
WBGene00022834	ZK973.8	ZK973.8	0.00484566	0.055259	-0.825321	0.134043	-0.88058	0.0787837	0.959364	0.969472	0.0100603	0.732875	0.00793125	0.921165	0.00577016
WBGene00022835	ZK973.9	ZK973.9	0.0190206	-0.0735975	-0.297515	-0.37268	-0.223918	-0.299083	-0.0751652	0.757743	0.0508596	0.0239913	0.11916	0.0500098	0.74718
WBGene00003061	lpd-5	ZK973.10	0.00365471	0.134586	-0.0240434	0.290054	-0.158629	0.155469	0.314098	0.0783982	0.917466	0.00558772	0.0469139	0.0500567	0.00414243
WBGene00022836	ZK973.11	ZK973.11	0.0395302	-0.255714	-0.23252	-0.0748398	0.0231945	0.180875	0.15768	0.0513276	0.06915	0.667333	0.980975	0.142075	0.200734
WBGene00016562	C41D11.3,C41D11.4	C41D11.4	0.491694	-0.169959	-0.220795	-0.125993	-0.0508361	0.0439664	0.0948024	0.633397	0.459447	0.794449	0.979866	0.986684	0.893492
WBGene00000787	cps-6	C41D11.8	0.600839	-0.0664083	-0.0800289	-0.109256	-0.0136206	-0.0428482	-0.0292276	0.830583	0.747617	0.561786	0.997822	0.942593	0.979919
WBGene00016567	C41D11.5,C41D11.9	C41D11.9	0.108301	-0.162476	0.0462277	0.390219	0.208703	0.552695	0.343991	0.766344	0.991192	0.226565	0.625914	0.0911783	0.296952
WBGene00016566	C41D11.6,eri-7	C41D11.7	0.0756548	-0.931499	-0.236631	-0.251961	0.694868	0.679538	-0.0153305	0.0679582	0.788763	0.759199	0.156203	0.165385	0.999906
WBGene00022470	Y119C1B.4	Y119C1B.4	0.00256675	-0.624838	-0.139149	-0.0513786	0.48569	0.57346	0.0877699	0.00287032	0.316794	0.874868	0.00740374	0.00397638	0.62202
WBGene00022471	Y119C1B.5	Y119C1B.5	0.0063845	-0.425313	0.0912103	-0.0632653	0.516523	0.362048	-0.154476	0.0122794	0.601007	0.801224	0.00601431	0.0217491	0.258717
WBGene00022472	Y119C1B.6	Y119C1B.6	0.535476	0.785186	0.579563	0.667089	-0.205623	-0.118098	0.0875256	0.529168	0.718034	0.635721	0.978312	0.995626	0.998194
WBGene00022473	bet-1		0.0307812	-0.313231	-0.254923	-0.135718	0.0583072	0.177512	0.119205	0.0300524	0.0589471	0.304478	0.814186	0.165712	0.386919
WBGene00022474	Y119C1B.9	Y119C1B.9	0.0823698	-0.229787	-0.0167413	0.167962	0.213046	0.397749	0.184703	0.270767	0.998339	0.472166	0.31564	0.0636116	0.407775
WBGene00022475	Y119C1B.10	Y119C1B.10	0.000116153	-1.22435	-0.174497	-2.40895	1.04985	-1.18459	-2.23445	0.00189619	0.541705	0.000151341	0.0034155	0.00215314	0.000191174
WBGene00017001	D1007.3	D1007.3	0.450342	-1.71106	-0.291554	-0.69137	1.41951	1.0197	-0.399816	0.432931	0.99049	0.899058	0.559652	0.7558	0.976573
WBGene00044421	D1007.18	D1007.18	0.0783475	0.245238	0.313736	0.787169	0.0684981	0.541931	0.473433	0.672686	0.513926	0.0642995	0.986212	0.182781	0.250221
WBGene00017003	D1007.4,D1007.5	D1007.5	0.015229	-0.359619	0.142171	0.349328	0.50179	0.708946	0.207157	0.113737	0.645448	0.123265	0.0410971	0.0124265	0.395119
WBGene00004479	rps-10	D1007.6	0.00370038	0.419583	0.281591	0.138002	-0.137991	-0.281581	-0.14359	0.00328371	0.0143775	0.139587	0.139614	0.0143793	0.125409
WBGene00017004	nrd-1	D1007.7	0.177376	-0.174168	-0.0905438	0.0652877	0.0836244	0.239456	0.155832	0.338323	0.752234	0.880574	0.789977	0.167741	0.411038
WBGene00016650	C44E4.1	C44E4.1	0.00119155	-0.391343	-0.0209594	0.254547	0.370384	0.64589	0.275506	0.00598049	0.975731	0.027996	0.00733773	0.000875463	0.021308
WBGene00016656	C44E4.2,C44E4.7	C44E4.7	0.194119	-1.01557	-0.00725961	0.169098	1.00831	1.18467	0.176357	0.287089	0.999999	0.982894	0.291321	0.204284	0.980728
WBGene00016652	C44E4.3,acbp-1	C44E4.3	0.000216179	0.384007	0.395384	0.618306	0.0113774	0.234299	0.222922	0.00106227	0.00094743	0.000177082	0.983676	0.00700006	0.00841302
WBGene00022466	Y119C1A.1	Y119C1A.1	0.731934	-0.119709	-0.106345	-0.106661	0.0133641	0.0130481	-0.000316016	0.750675	0.805565	0.804305	0.999389	0.999431	1
WBGene00004415	rpl-4	B0041.4	7.32399e-05	0.302168	0.087773	-0.314067	-0.214395	-0.616235	-0.40184	0.000917573	0.0778018	0.000788215	0.00345268	7.78262e-05	0.000301329
WBGene00015009	B0041.5	B0041.5	0.00556091	-0.583061	-0.0893851	0.0516621	0.493676	0.634724	0.141047	0.00850148	0.739023	0.926743	0.0155353	0.00620881	0.452234
WBGene00015010	ptps-1	B0041.6	0.0225162	-0.48488	0.0207897	0.838647	0.50567	1.32353	0.817858	0.311616	0.999722	0.0787481	0.286457	0.0174989	0.0848733
WBGene00022276	-		0.199981	-0.0855397	-0.326838	0.369683	-0.241298	0.455222	0.696521	0.985852	0.627447	0.547089	0.792059	0.405917	0.166319
WBGene00006961	xnp-1	B0041.7	0.000496421	-0.6373	-0.236001	-0.0770982	0.401299	0.560202	0.158903	0.000493817	0.0210323	0.419613	0.00299136	0.000821488	0.0767877
WBGene00007053	tag-192	T04D1.4	0.0648564	-0.245686	-0.0553204	-0.120804	0.190366	0.124883	-0.0654832	0.0579677	0.818388	0.350726	0.123206	0.329691	0.740869
WBGene00021113	gsp-3	W09C3.6	0.000488053	0.663761	-0.553445	0.868623	-1.21721	0.204862	1.42207	0.0098297	0.018872	0.00360653	0.000981834	0.318423	0.000531745
WBGene00021114	W09C3.7	W09C3.7	0.0313967	0.105871	-0.255923	1.33325	-0.361794	1.22738	1.58917	0.987913	0.870548	0.0557271	0.724847	0.0720637	0.0313574
WBGene00002694	C10H11.8,let-502	C10H11.9	0.00781902	-0.500445	-0.147229	0.0630692	0.353216	0.563514	0.210298	0.01226	0.388135	0.863306	0.0409734	0.00794814	0.184707
WBGene00015698	M04F3.6,kca-1	C10H11.10	0.0113387	0.434984	-0.141074	0.318021	-0.576057	-0.116963	0.459094	0.0355395	0.528963	0.0948134	0.0133938	0.650605	0.0296394
WBGene00019769	M04F3.3	M04F3.3	0.11146	-0.398702	-0.398714	0.303516	-1.14133e-05	0.702218	0.702229	0.456938	0.456918	0.638019	1	0.140392	0.140386
WBGene00022276	-		0.273639	0.46604	0.271659	0.564129	-0.194381	0.0980891	0.29247	0.38311	0.728897	0.265255	0.869346	0.978473	0.687986
WBGene00019770	M04F3.4,M04F3.5	M04F3.4	0.0717938	0.0324167	0.232815	0.120729	0.200398	0.0883123	-0.112086	0.954112	0.0725416	0.363122	0.112505	0.573494	0.412211
WBGene00006984	zig-7	F54D7.4	0.03209	0.434904	0.277641	0.251198	-0.157263	-0.183706	-0.0264434	0.0248888	0.103537	0.136567	0.384247	0.286755	0.988708
WBGene00019013	F57C9.7	F57C9.7	0.218454	-0.13951	-0.346275	0.0502177	-0.206765	0.189728	0.396493	0.832373	0.293632	0.988843	0.632429	0.684328	0.218954
WBGene00019008	C01F4.6,rga-6	C01F4.2	0.237317	-0.181431	-0.820931	0.00603564	-0.6395	0.187467	0.826967	0.959522	0.272123	0.999998	0.430479	0.955765	0.267949
WBGene00001592	glc-2	F25F8.2	0.0468279	-0.233839	-0.32421	-0.28829	-0.0903711	-0.0544507	0.0359204	0.127914	0.0481965	0.0697339	0.684488	0.895462	0.964871
WBGene00006774	unc-38	F21F3.5	0.00926488	-1.23718	-0.0722073	-0.120017	1.16498	1.11717	-0.0478093	0.01178	0.98161	0.92651	0.0146258	0.0169785	0.994407
WBGene00017671	F21F3.6	F21F3.6	0.0729811	-0.131657	-0.194638	-0.140392	-0.0629812	-0.0087349	0.0542463	0.186887	0.0626086	0.159101	0.644615	0.99796	0.730385
WBGene00002075	imb-1	F28B3.8	0.00348823	-1.16	-0.132346	-0.120548	1.02765	1.03945	0.0117979	0.00416106	0.789273	0.828235	0.0065519	0.00627948	0.999755
WBGene00001860	F28B3.10,F28B3.6,him-1	F28B3.7	0.0490434	-0.126096	0.0421251	0.203017	0.168221	0.329113	0.160892	0.429726	0.937151	0.159853	0.249973	0.0380847	0.274962
WBGene00044431	W03G9.8	W03G9.8	0.00130525	0.0256126	0.105791	0.69019	0.0801779	0.664577	0.584399	0.977542	0.467299	0.00164549	0.650118	0.00190425	0.0031165
WBGene00000155	app-1	W03G9.4	0.00207478	-0.3127	-0.0743319	0.0631937	0.238368	0.375894	0.137526	0.00391052	0.326795	0.433104	0.0107208	0.00193611	0.0691549
WBGene00003906	W03G9.7,paf-1	W03G9.6	0.0720155	0.205932	0.0331308	1.22138	-0.172801	1.01545	1.18825	0.934338	0.999666	0.0859354	0.958874	0.144193	0.0931615
WBGene00001117	dyf-1	F54C1.5	0.115701	-0.690673	-0.0952288	-0.0768485	0.595444	0.613824	0.0183802	0.127388	0.973848	0.985744	0.186947	0.173409	0.999792
WBGene00018792	F54C1.8	F54C1.8	0.00749215	-0.163704	-0.16283	1.08495	0.000874308	1.24866	1.24778	0.829756	0.831799	0.0166121	1	0.0100154	0.010041
WBGene00003934	pat-10	F54C1.7	2.14227e-05	0.191701	0.0713072	0.206269	-0.120394	0.0145675	0.134962	5.59669e-05	0.0018821	4.10195e-05	0.00024743	0.302324	0.000169285
WBGene00016731	C46H11.7	C46H11.7	0.1393	0.92925	0.0228815	0.874553	-0.906369	-0.0546973	0.851672	0.236273	0.999921	0.269607	0.249675	0.998938	0.28492
WBGene00016732	phat-1	C46H11.8	0.15499	0.735705	0.516146	0.999035	-0.219559	0.263329	0.482889	0.280718	0.511904	0.135334	0.914138	0.865876	0.556829
WBGene00016733	phat-2	C46H11.9	0.123116	0.524852	0.230073	-0.7933	-0.294779	-1.31815	-1.02337	0.633282	0.94247	0.358227	0.89163	0.109821	0.211306
WBGene00016734	C46H11.10	C46H11.10	0.468384	-0.206774	-0.0722715	0.458674	0.134503	0.665448	0.530945	0.951419	0.997603	0.688275	0.985317	0.446392	0.598351
WBGene00016735	fhod-1	C46H11.11	0.000947052	-0.352852	-0.101973	0.13003	0.250878	0.482881	0.232003	0.0026205	0.167485	0.0858162	0.00941575	0.000774965	0.0125121
WBGene00016258	vha-16	C30F8.2	0.0016063	-0.44164	-0.163843	-0.205344	0.277798	0.236296	-0.0415015	0.00119594	0.0446688	0.0208256	0.006997	0.0126487	0.724829
WBGene00000502	chp-1,tag-300	Y110A7A.13	0.00127051	-0.456296	-0.00151393	0.139508	0.454782	0.595805	0.141022	0.003264	0.99999	0.168018	0.00330551	0.00116785	0.163479
WBGene00003924	pas-3	Y110A7A.14	0.0134145	0.150968	-0.0349658	0.0972828	-0.185934	-0.0536852	0.132249	0.0314441	0.715984	0.122219	0.0152416	0.441434	0.0486727
WBGene00022462	Y110A7A.15,Y110A7A.21	Y110A7A.15	0.000421765	-0.827186	-0.0760553	0.197545	0.75113	1.02473	0.273601	0.00091201	0.698695	0.135384	0.00132965	0.000392565	0.0517334
WBGene00022463	elpc-1	Y110A7A.16	0.000711141	-0.449433	-0.2675	-0.0374054	0.181933	0.412027	0.230095	0.000860083	0.00628475	0.744347	0.0251483	0.00120879	0.0109407
WBGene00003132	mat-1	Y110A7A.17	0.0025242	-0.215475	-0.211857	0.0639972	0.00361742	0.279472	0.275855	0.0115777	0.0123089	0.371476	0.999521	0.0044219	0.00464426
WBGene00004094	ppw-2	Y110A7A.18	0.00321094	-0.52025	-0.235147	-0.0500173	0.285103	0.470233	0.18513	0.00341433	0.0568172	0.837895	0.0302205	0.00500127	0.115834
WBGene00022464	Y110A7A.19	Y110A7A.19	0.00012867	-0.248528	-0.098746	-0.000606165	0.149782	0.247922	0.0981398	0.000175338	0.00580032	0.999959	0.00118002	0.00017669	0.00593518
WBGene00004955	spd-5	F56A3.4	0.0209812	-0.316149	-0.389721	-0.174549	-0.0735719	0.1416	0.215172	0.0411092	0.0201918	0.221497	0.755509	0.342126	0.131129
WBGene00016329	osr-1	C32E12.3	0.00630337	-1.06828	0.0413919	0.296987	1.10967	1.36526	0.255595	0.0151529	0.99541	0.466093	0.0132235	0.00618616	0.56767
WBGene00004771	sem-2	C32E12.5	0.276764	-0.301242	-0.34053	-0.139364	-0.0392878	0.161878	0.201165	0.369558	0.292922	0.825886	0.99424	0.759923	0.638364
WBGene00016330	C32E12.4	C32E12.4	0.046918	-0.364944	-0.0160388	-0.0438115	0.348905	0.321133	-0.0277727	0.0575072	0.997922	0.962397	0.0661642	0.0850468	0.98961
WBGene00015093	B0261.5	B0261.5	0.0167637	0.268611	-2.12599	1.03895	-2.3946	0.770336	3.16493	0.95576	0.0559571	0.347497	0.0380599	0.548318	0.0145242
WBGene00015094	B0261.6	B0261.6	0.00139287	0.497478	-0.832497	0.765079	-1.32997	0.267601	1.59758	0.0836578	0.0152697	0.0205768	0.0026847	0.370112	0.00132395
WBGene00015095	B0261.7	B0261.7	0.0397369	-0.344821	-0.283568	0.0139256	0.0612533	0.358747	0.297493	0.0741729	0.130187	0.998734	0.914763	0.0657028	0.114095
WBGene00015096	B0261.8	B0261.8	0.0106682	-0.23673	-0.00630447	0.395638	0.230426	0.632368	0.401942	0.187827	0.999867	0.0425932	0.200461	0.00824547	0.0404401
WBGene00015312	C01G8.1	C01G8.1	0.00265528	0.880093	0.023436	0.870642	-0.856657	-0.00945103	0.847206	0.0065949	0.997021	0.00686469	0.00728928	0.999801	0.00759458
WBGene00000965	cln-3.2,dhs-1	C01G8.3	0.0366957	-0.453294	-0.0175012	0.0774398	0.435793	0.530734	0.0949409	0.0639952	0.998722	0.912785	0.072233	0.0385789	0.8567
WBGene00001022	dnj-4	C01G8.4	0.115279	-0.487653	-0.240406	0.110403	0.247247	0.598056	0.350809	0.194352	0.635975	0.935711	0.618326	0.114168	0.384011
WBGene00001333	erm-1	C01G8.5	0.00231882	-0.417288	-0.027133	-0.075246	0.390155	0.342042	-0.048113	0.00274014	0.928224	0.446966	0.0035395	0.00580955	0.730285
WBGene00015313	C01G8.6	C01G8.6	0.00897846	-0.479981	-0.262416	-0.148011	0.217565	0.33197	0.114405	0.00734368	0.0593477	0.271771	0.104109	0.0274156	0.435332
WBGene00002717	F48C1.4,let-526	C01G8.9	0.297566	-0.0936982	0.109524	0.0744699	0.203222	0.168168	-0.0350539	0.773206	0.691435	0.864043	0.291147	0.411785	0.981456
WBGene00018598	F48C1.5	F48C1.5	0.0538669	-0.00975596	-0.20334	0.492422	-0.193584	0.502178	0.695761	0.999917	0.650637	0.131232	0.680037	0.124408	0.0467439
WBGene00018599	F48C1.6	F48C1.6	0.116428	-0.0141448	0.00407134	0.0765941	0.0182161	0.0907388	0.0725227	0.960429	0.998925	0.184123	0.922624	0.118173	0.209916
WBGene00018601	F48C1.9,spe-11	F48C1.9	0.000305758	0.379407	-1.03092	0.667973	-1.41032	0.288566	1.69889	0.069489	0.00199268	0.0101857	0.000585462	0.151365	0.000285007
WBGene00000150	apm-1	F55A12.7	0.00182157	-0.532079	-0.0404987	0.0186898	0.49158	0.550769	0.0591885	0.00274202	0.893206	0.98683	0.00370586	0.00240268	0.748932
WBGene00018866	F55A12.8	F55A12.8	0.0374249	-0.324841	-0.115516	-0.25491	0.209325	0.0699316	-0.139394	0.0375003	0.477281	0.0807137	0.140908	0.779541	0.351695
WBGene00018867	F55A12.10	F55A12.10	0.0323987	-0.706076	-0.522295	0.532368	0.183781	1.23844	1.05466	0.177214	0.341527	0.32949	0.898965	0.0335596	0.0566521
WBGene00004131	C24A11.5,pqn-44	F55A12.9	0.0414568	-0.623311	-0.140213	-0.0596098	0.483098	0.563701	0.0806032	0.0446114	0.783641	0.975044	0.0977744	0.061473	0.94313
WBGene00001491	frm-4	C24A11.8	0.000221174	-0.923672	-0.213858	-0.0698673	0.709814	0.853805	0.143991	0.000253118	0.0560948	0.616677	0.000698051	0.000338638	0.173359
WBGene00000761	coq-1	C24A11.9	0.000394355	-0.783563	-0.286325	-0.30984	0.497238	0.473723	-0.0235147	0.000297214	0.0138315	0.0103973	0.00175171	0.00211133	0.958006
WBGene00016278	C30H7.2	C30H7.2	0.00296378	-0.665963	-0.11436	-0.134635	0.551603	0.531328	-0.020275	0.00299855	0.496383	0.386014	0.00610236	0.00701388	0.991856
WBGene00017855	F27C1.6	F27C1.6	0.679169	-0.113275	-0.104696	-0.117946	0.00857861	-0.00467093	-0.0132495	0.734829	0.774033	0.713137	0.99979	0.999966	0.999231
WBGene00000230	atp-3	F27C1.7	0.00923101	0.226786	0.00814808	0.0442286	-0.218638	-0.182557	0.0360805	0.0111618	0.995281	0.644359	0.0127414	0.0240954	0.757966
WBGene00001067	dpy-5	F27C1.8	0.0033612	0.197594	0.0479308	0.293662	-0.149663	0.0960685	0.245732	0.0164322	0.57364	0.00382265	0.0425039	0.157229	0.00744911
WBGene00017857	F27C1.10,F27C1.11,F27C1.13	F27C1.10	0.0388624	-0.831117	-0.315321	-0.00362318	0.515796	0.827494	0.311698	0.0464811	0.477786	0.999997	0.183427	0.0471428	0.485673
WBGene00020262	ferl-1	T05E8.1	0.142759	-0.27721	-0.601654	-0.371905	-0.324445	-0.0946953	0.229749	0.551337	0.116085	0.353762	0.444474	0.958664	0.670836
WBGene00020263	T05E8.3	T05E8.3	0.00419326	-1.41105	-0.279468	-0.0232962	1.13159	1.38776	0.256172	0.00525466	0.500275	0.999136	0.0118565	0.00559253	0.559062
WBGene00015635	C09D4.4,rpl-19	C09D4.4	0.00149686	0.159861	0.1638	-0.0774	0.00393901	-0.237261	-0.2412	0.0107293	0.00981829	0.115676	0.9984	0.00244614	0.00229647
WBGene00019077	F59A3.3,F59A3.4,rpa-3,rpa-4	F59A3.4	0.00980803	-0.159996	0.145228	0.0235292	0.305223	0.183525	-0.121698	0.0673055	0.090064	0.943303	0.00730002	0.0435409	0.147276
WBGene00019081	F59A3.8	F59A3.8	0.0798903	-0.292892	-1.54154	0.244405	-1.24865	0.537297	1.78595	0.934192	0.120646	0.959398	0.207034	0.729992	0.0789243
WBGene00019693	ostd-1	M01A10.3	0.00220897	-0.131898	0.0694626	0.349089	0.20136	0.480987	0.279627	0.14878	0.523158	0.00606415	0.0423632	0.00179473	0.01367
WBGene00019713	pqn-52	M01E11.4	0.115583	0.000127529	-0.193556	-0.162568	-0.193684	-0.162696	0.0309882	1	0.185961	0.276276	0.185662	0.275824	0.973612
WBGene00000474	cey-3	M01E11.5	0.00418625	0.210577	-0.159837	0.290802	-0.370414	0.0802248	0.450639	0.06415	0.142151	0.0220826	0.00929453	0.543932	0.00448437
WBGene00002225	klp-15	M01E11.6	0.00724886	0.472035	-0.00911893	0.344767	-0.481154	-0.127268	0.353886	0.0125076	0.999316	0.0372685	0.0116717	0.450546	0.0341619
WBGene00006508	F46F11.11,M01E11.9,tag-163,tag-83	M01E11.7	0.0456935	-0.332851	-0.0568474	0.0496891	0.276004	0.38254	0.106537	0.0712281	0.920225	0.943822	0.122733	0.0459471	0.676368
WBGene00006919	F46F11.9,ubl-5,vha-10	F46F11.5	0.0365362	-0.148233	0.000376426	-0.0248224	0.148609	0.12341	-0.0251989	0.0463031	0.999999	0.892998	0.045924	0.0819638	0.888977
WBGene00018509	F46F11.6	F46F11.6	0.0126816	-0.464654	-0.166095	-0.0976309	0.298559	0.367023	0.0684643	0.0112646	0.254345	0.598816	0.0514992	0.0259428	0.794983
WBGene00018511	F46F11.10,F46F11.8	F46F11.8	0.0217984	-0.809377	-0.189971	0.129056	0.619406	0.938433	0.319027	0.035389	0.727802	0.884091	0.0825803	0.0213541	0.395865
WBGene00018890	F55F8.2,F55F8.3	F55F8.2	0.0578597	-0.328302	-0.186106	-0.0187909	0.142196	0.309511	0.167315	0.068492	0.295797	0.99616	0.471189	0.0818756	0.362199
WBGene00018893	cir-1,mff-2,tag-345	F55F8.5	0.0256618	-0.366011	-0.234112	-0.0549893	0.131899	0.311022	0.179122	0.028287	0.114425	0.882135	0.411384	0.0485509	0.226068
WBGene00018895	F55F8.7	F55F8.7	0.00503838	-0.186391	-0.800081	0.392905	-0.61369	0.579297	1.19299	0.606497	0.0170239	0.157216	0.0421397	0.0507974	0.00392065
WBGene00018896	F55F8.8	F55F8.8	0.682571	-0.908274	-1.37739	-0.509294	-0.469112	0.39898	0.868092	0.850724	0.649568	0.966173	0.973062	0.98293	0.865732
WBGene00018897	F55F8.9	F55F8.9	0.0046681	-1.04603	-0.514459	-0.32316	0.53157	0.722869	0.191299	0.00370867	0.0465003	0.178087	0.0417977	0.0145217	0.491586
WBGene00006776	unc-40	T19B4.7	0.269001	-0.253268	-0.0270197	-0.036086	0.226248	0.217182	-0.00906629	0.288204	0.995312	0.989114	0.358039	0.384747	0.999818
WBGene00018994	C04F1.1,F56H1.3	F56H1.3	1.41164e-05	-2.79485	-0.280121	0.369437	2.51473	3.16429	0.649558	3.48376e-05	0.120712	0.052866	5.55237e-05	1.73017e-05	0.00742381
WBGene00004505	rpt-5	F56H1.4	0.0803714	-0.155988	-0.0522266	-0.0788927	0.103761	0.0770953	-0.0266661	0.0652638	0.631738	0.357013	0.200976	0.371976	0.91403
WBGene00018995	ccpp-1		0.00276885	-0.757784	-0.364163	0.00765709	0.39362	0.765441	0.37182	0.00367724	0.0497439	0.999735	0.0386018	0.00353969	0.0465153
WBGene00045483	F56H1.7	F56H1.7	0.00115733	-0.302932	-0.0604486	0.185942	0.242483	0.488874	0.246391	0.00539484	0.499961	0.0310397	0.0122436	0.000857977	0.0115556
WBGene00000772	cpb-3	B0414.5	0.0115593	-0.466578	-0.195426	0.0826121	0.271152	0.54919	0.278038	0.0205064	0.259631	0.787991	0.115303	0.0114706	0.107458
WBGene00001600	glh-3	B0414.6	0.0554857	-0.418276	-0.0539332	0.217008	0.364343	0.635285	0.270942	0.151504	0.981972	0.537973	0.213059	0.0440695	0.387698
WBGene00003472	mtk-1	B0414.7	6.61741e-05	-0.80975	-0.0337005	0.137753	0.77605	0.947503	0.171454	0.00014932	0.838748	0.087724	0.00016989	9.43036e-05	0.044436
WBGene00015176	vps-51		0.033535	-0.708556	-0.0878848	-0.0428579	0.620671	0.665698	0.0450269	0.040541	0.944978	0.992688	0.0619864	0.0496593	0.99156
WBGene00016332	C32F10.4	C32F10.4	0.00393006	0.440062	0.706634	0.602192	0.266572	0.162131	-0.104442	0.0213496	0.00377962	0.00688536	0.105989	0.343427	0.635523
WBGene00001973	hmg-3	C32F10.5	0.0259543	-0.284076	-0.31641	-0.00786355	-0.0323343	0.276213	0.308547	0.0699564	0.0498795	0.999565	0.972727	0.076191	0.0540548
WBGene00016333	C32F10.8	C32F10.8	0.00215457	-0.291961	-0.161844	0.114088	0.130117	0.406049	0.275932	0.00714157	0.0554824	0.152849	0.106928	0.00205126	0.00879521
WBGene00018004	F33D11.7	F33D11.7	0.0284106	0.707868	-0.386514	1.20207	-1.09438	0.494203	1.58858	0.280267	0.673026	0.0709904	0.0939293	0.514688	0.0287722
WBGene00018005	F33D11.8	F33D11.8	0.279737	-1.516	0.30579	0.195963	1.82179	1.71197	-0.109827	0.423991	0.983959	0.995586	0.305353	0.343987	0.999206
WBGene00018006	F33D11.12,F33D11.9	F33D11.9	1.32718e-05	-0.608064	-0.0918031	0.0687116	0.51626	0.676775	0.160515	2.94681e-05	0.0306523	0.0776546	6.11833e-05	1.5617e-05	0.00407827
WBGene00018007	F33D11.10	F33D11.10	0.00512889	-0.411926	-0.164954	0.0291258	0.246972	0.441052	0.19408	0.0073806	0.146753	0.955364	0.0443782	0.00572493	0.0934958
WBGene00018008	vpr-1	F33D11.11	0.0717968	-0.181427	-0.129286	-0.170222	0.0521406	0.0112041	-0.0409365	0.0781172	0.196248	0.0943254	0.751835	0.995772	0.853589
WBGene00016422	noah-1	C34G6.6	5.48983e-05	-0.943726	0.12455	0.166222	1.06828	1.10995	0.041672	0.000150544	0.176547	0.0797636	0.000104946	9.36223e-05	0.816942
WBGene00004109	stam-1	C34G6.7	0.0105209	-0.278769	0.00569263	0.264834	0.284461	0.543603	0.259142	0.0748243	0.999836	0.0872222	0.0703585	0.00765175	0.092961
WBGene00015029	B0207.6	B0207.6	0.00433747	-1.28336	-0.347719	0.0318054	0.935644	1.31517	0.379524	0.00566473	0.306909	0.997282	0.0179106	0.00516867	0.256049
WBGene00015030	B0207.7	B0207.7	0.00652683	-0.824942	-0.57162	0.512693	0.253321	1.33763	1.08431	0.0368358	0.113918	0.152783	0.572734	0.00664317	0.014301
WBGene00015032	B0207.9	B0207.9	0.0292272	0.608286	-0.197441	1.31261	-0.805727	0.704326	1.51005	0.351715	0.920812	0.0482328	0.193721	0.263098	0.0303414
WBGene00000232	C06A5.10,C06A5.4,C06A5.5,C06A5.6,avr-14	B0207.12	0.029082	-0.200804	-0.0299567	0.366472	0.170847	0.567276	0.396429	0.390313	0.992224	0.0966358	0.499681	0.0238679	0.0766059
WBGene00006823	C06A5.12,unc-94	C06A5.7	0.000141528	-0.979315	-0.143433	-0.424169	0.835882	0.555146	-0.280736	0.000154098	0.137679	0.00357755	0.0002595	0.00127157	0.0163747
WBGene00015505	C06A5.8	C06A5.8	0.807136	0.229306	0.20952	0.211723	-0.0197862	-0.0175839	0.00220236	0.828554	0.860681	0.857224	0.999833	0.999882	1
WBGene00004380	rnf-1	C06A5.9	0.444575	0.0897039	0.295204	0.484058	0.2055	0.394354	0.188854	0.988411	0.752005	0.443426	0.890248	0.581905	0.911037
WBGene00194700	B0025.5		0.0212432	0.851377	-0.692487	1.43419	-1.54386	0.582812	2.12668	0.283999	0.415198	0.0741825	0.0590883	0.532359	0.020322
WBGene00000429	ceh-2	C27A12.5	0.894799	-0.174119	0.245604	0.408539	0.419723	0.582658	0.162935	0.996171	0.989551	0.956329	0.953028	0.890506	0.996851
WBGene00016157	C27A12.6,C27A12.7,ari-1	C27A12.7	0.00936734	-0.488939	-0.289176	-0.0289459	0.199763	0.459993	0.26023	0.011689	0.0689462	0.980736	0.19156	0.0145604	0.0944967
WBGene00016159	C27A12.9	C27A12.9	0.000777564	-1.05288	-0.332662	-0.00791522	0.720219	1.04497	0.324747	0.00095523	0.0620502	0.999689	0.00412235	0.000983922	0.0668607
WBGene00022749	ZK484.3	ZK484.3	0.0621539	0.118196	-0.0989531	-0.177138	-0.217149	-0.295334	-0.0781845	0.482363	0.601373	0.229184	0.13856	0.0563414	0.739706
WBGene00022750	ZK484.4	ZK484.4	0.122572	-0.00425914	-0.0811255	0.173751	-0.0768664	0.17801	0.254877	0.999936	0.751636	0.272709	0.77775	0.259025	0.105211
WBGene00004095	ZK484.5	ZK484.5	8.32907e-05	0.842084	-0.617293	1.2344	-1.45938	0.392315	1.85169	0.00190937	0.00620294	0.000427009	0.000228752	0.0313115	0.000110074
WBGene00022752	ZK484.6	ZK484.6	0.157538	0.29191	-0.299793	1.01941	-0.591703	0.727504	1.31921	0.916113	0.910261	0.262346	0.616148	0.47835	0.141237
WBGene00022753	ZK484.7	ZK484.7	0.00955194	0.075753	-0.817548	0.904378	-0.893301	0.828625	1.72193	0.987632	0.0872069	0.0642453	0.0667416	0.0838004	0.00695395
WBGene00022754	nspd-1	ZK484.8	0.00138829	0.860751	-0.640105	1.22423	-1.50086	0.363475	1.86433	0.0255898	0.0674052	0.00724473	0.00337228	0.291698	0.00146637
WBGene00020841	T27A3.5	T27A3.5	0.00532428	0.121042	-0.69455	0.484585	-0.815592	0.363542	1.17913	0.834044	0.0285268	0.08985	0.0163054	0.194214	0.00420808
WBGene00020842	T27A3.6,T27A3.7	T27A3.6	0.0532034	-0.294607	0.0866912	0.204769	0.381299	0.499376	0.118078	0.206214	0.882915	0.42357	0.105198	0.0461724	0.765155
WBGene00018979	ttr-55	F56F4.2	0.0459856	0.243891	-0.873171	0.769099	-1.11706	0.525208	1.64227	0.905828	0.22434	0.294862	0.120304	0.546395	0.0369695
WBGene00020380	T09B4.6	T09B4.6	0.00220085	-1.77303	-0.267002	-0.228922	1.50603	1.54411	0.0380805	0.00245679	0.549975	0.649171	0.0045673	0.00415691	0.996584
WBGene00020381	T09B4.7	T09B4.7	0.000733915	-0.814506	-0.384054	0.843552	0.430452	1.65806	1.22761	0.00923566	0.11105	0.00811993	0.0797226	0.000608383	0.00196925
WBGene00020382	T09B4.8	T09B4.8	0.188103	-0.229781	-0.0682021	0.0285156	0.161578	0.258296	0.0967177	0.247613	0.901816	0.991018	0.470229	0.188857	0.779988
WBGene00020383	T09B4.9	T09B4.9	0.00156913	-0.932052	-0.260083	0.00732912	0.671969	0.939381	0.267412	0.00199618	0.152775	0.999798	0.00688806	0.00193685	0.142031
WBGene00000500	chn-1	T09B4.10	0.208293	-0.544297	-0.240232	-0.161976	0.304065	0.382321	0.0782563	0.178394	0.681578	0.861247	0.531433	0.376667	0.979543
WBGene00020260	T05E7.4	T05E7.4	0.0598373	-0.720328	-0.0438542	0.454015	0.676473	1.17434	0.497869	0.188884	0.998439	0.465126	0.219215	0.0465243	0.40275
WBGene00020347	T08B2.13,T08B2.7,T08B2.8,T08B2.t1,fars-1	T08B2.7	0.000261893	-0.536788	-0.0864615	0.0665414	0.450326	0.603329	0.153003	0.00043432	0.225718	0.381563	0.000867984	0.000278243	0.0455624
WBGene00004486	rps-17	T08B2.10	0.000168884	0.0768819	0.100147	0.332022	0.0232647	0.25514	0.231875	0.0365803	0.0146601	0.00016365	0.581028	0.000415722	0.000605648
WBGene00020349	T08B2.11	T08B2.11	0.0940393	-0.0470692	-0.489019	0.325272	-0.44195	0.372341	0.814291	0.996311	0.275767	0.542178	0.336995	0.450284	0.0735994
WBGene00020350	T08B2.12	T08B2.12	2.73187e-05	0.7748	-0.759211	1.35706	-1.53401	0.582261	2.11627	0.00131579	0.00142396	0.00016171	0.000112921	0.00393837	3.47276e-05
WBGene00005000	spp-15	C48E7.10	0.0045536	-0.68458	0.039248	0.798793	0.723828	1.48337	0.759545	0.051554	0.994965	0.0310234	0.0430518	0.00328995	0.0367317
WBGene00016753	oac-9	C48E7.8	0.00854824	0.0754196	-0.257412	1.33803	-0.332832	1.26261	1.59544	0.987212	0.714888	0.0164095	0.55668	0.0201349	0.00868632
WBGene00015688	C10G11.8	C10G11.8	0.00279646	0.705496	-0.957198	1.09266	-1.66269	0.387168	2.04986	0.105593	0.0413235	0.0264976	0.0058523	0.409889	0.00265228
WBGene00015689	C10G11.9	C10G11.9	0.00050949	0.696548	-0.530781	0.844588	-1.22733	0.148039	1.37537	0.00812085	0.0215558	0.00395308	0.00093626	0.531886	0.000597593
WBGene00002601	let-381	F26B1.7	0.847422	0.0665142	0.156233	-0.270371	0.089719	-0.336885	-0.426604	0.999042	0.988194	0.945593	0.99767	0.903989	0.83147
WBGene00200715	K04F10.8		0.835967	-0.472584	-0.99044	0.00288864	-0.517856	0.475472	0.993329	0.979519	0.856989	1	0.973522	0.979164	0.856013
WBGene00003499	mut-2	K04F10.6	0.00053484	-0.583431	-0.272703	0.21175	0.310728	0.795181	0.484453	0.00160247	0.026537	0.0609193	0.0168317	0.000475551	0.00327053
WBGene00022592	ZC328.2	ZC328.2	2.02487e-05	-0.995134	-0.0479236	0.0914404	0.947211	1.08657	0.139364	5.07767e-05	0.588156	0.18802	6.16334e-05	3.40798e-05	0.057353
WBGene00022593	ZC328.3	ZC328.3	0.145784	-0.296341	0.0523639	-0.117981	0.348705	0.17836	-0.170345	0.214385	0.97058	0.776234	0.143002	0.532716	0.56355
WBGene00019993	rbx-2	R10A10.2	0.00285127	-0.508185	0.0712874	0.406427	0.579473	0.914612	0.33514	0.018883	0.867749	0.0404558	0.0118177	0.00213951	0.0744988
WBGene00018158	F37E3.3	F37E3.3	0.000340864	0.0696315	-1.10319	0.88174	-1.17282	0.812108	1.98493	0.928266	0.00244777	0.00571769	0.00193476	0.00776124	0.000251658
WBGene00020742	T23H2.3	T23H2.3	0.0830509	-0.213827	-0.0872151	0.176838	0.126611	0.390665	0.264054	0.318893	0.843219	0.443179	0.663128	0.0691224	0.20225
WBGene00020743	T23H2.4	T23H2.4	0.0038375	-1.46706	-0.337304	0.030362	1.12976	1.49742	0.367666	0.00504421	0.391877	0.998253	0.0131948	0.00467054	0.336011
WBGene00004273	rab-10	T23H2.5	0.00631318	-0.515276	-0.141665	0.0578665	0.373611	0.573143	0.199531	0.00968364	0.39	0.878776	0.0301543	0.00654021	0.192444
WBGene00019433	acdh-3	K06A5.6	0.0546193	-0.106371	-0.0740494	0.0554468	0.0323214	0.161818	0.129496	0.185071	0.392417	0.587476	0.859298	0.0565255	0.11015
WBGene00000386	cdc-25.1	K06A5.7	0.0258695	-0.352339	-0.271911	0.0943189	0.0804289	0.446658	0.36623	0.0704209	0.147377	0.769863	0.837318	0.0328255	0.0624981
WBGene00019434	K06A5.8	K06A5.8	0.733585	-0.214143	-0.119643	-0.217722	0.0945006	-0.00357904	-0.0980797	0.765413	0.94157	0.757305	0.96916	0.999998	0.965829
WBGene00000937	dbr-1,mdt-18	C55B7.8	0.0183166	-0.437382	-0.125738	-0.0513884	0.311645	0.385994	0.0743496	0.0187168	0.483892	0.9139	0.0582086	0.028853	0.794559
WBGene00020381	C55B7.10	C55B7.10	0.0744974	-0.242113	-0.828915	0.710784	-0.586802	0.952898	1.5397	0.924667	0.298256	0.395986	0.525954	0.220872	0.0590983
WBGene00016947	C55B7.11	C55B7.11	0.0019032	-0.85627	-0.234907	0.22589	0.621363	1.08216	0.460797	0.00410265	0.25012	0.272016	0.0134118	0.00167594	0.037786
WBGene00020417	nuo-2	T10E9.7	0.00689467	-0.101327	-0.0834733	0.132353	0.0178539	0.233681	0.215827	0.120107	0.198125	0.0541978	0.945823	0.00752472	0.0100759
WBGene00020418	T10E9.8	T10E9.8	3.33093e-05	-2.8202	-0.24682	0.237028	2.57338	3.05723	0.483848	7.6988e-05	0.271298	0.294922	0.000102392	5.7673e-05	0.0428974
WBGene00019006	F57B10.8,F57B10.9,acdh-4	F57B10.9	0.0186911	-0.564852	-0.115964	0.0162001	0.448889	0.581053	0.132164	0.0245716	0.741641	0.998745	0.0527558	0.02228	0.668891
WBGene00019007	F57B10.14	F57B10.14	8.39035e-05	-0.0836776	0.00631377	0.505118	0.0899914	0.588796	0.498804	0.113862	0.994799	0.000181901	0.0924933	0.000115246	0.000189394
WBGene00000896	dad-1	F57B10.10	0.000197546	-0.80712	0.0951948	0.366889	0.902315	1.17401	0.271695	0.000749242	0.508699	0.0148034	0.000482469	0.000184416	0.0415739
WBGene00000236	bag-1	F57B10.11	0.0285786	-0.234986	-0.0339835	0.214144	0.201002	0.44913	0.248128	0.157593	0.976125	0.1985	0.230043	0.0213399	0.136604
WBGene00003184	mei-2		0.20787	-0.261148	-0.348178	0.217099	-0.0870301	0.478246	0.565276	0.701258	0.519485	0.794212	0.980201	0.309412	0.216164
WBGene00017066	D2092.5	D2092.5	0.0168593	-0.366406	0.16417	0.147314	0.530576	0.51372	-0.0168562	0.0665874	0.441874	0.515682	0.0195149	0.0218461	0.99793
WBGene00017065	D2092.4	D2092.4	8.77438e-05	-1.03201	-0.142582	-0.140826	0.889426	0.891182	0.00175559	0.000121051	0.128989	0.133384	0.000189299	0.000188097	0.99998
WBGene00000050	acr-11	D2092.3	0.111666	-1.3062	-0.661433	-0.477615	0.644768	0.828585	0.183818	0.0898641	0.42643	0.642894	0.44372	0.282785	0.961108
WBGene00017064	21ur-13226,ppfr-2	D2092.2	0.104643	-0.0542372	-0.162714	-0.0447718	-0.108477	0.00946545	0.117942	0.698784	0.0903462	0.795388	0.255566	0.99693	0.211688
WBGene00017063	D2092.1	D2092.1	0.0420216	-0.417845	0.332232	0.330541	0.750078	0.748386	-0.00169142	0.252713	0.393535	0.396928	0.0512328	0.051604	1
WBGene00006625	ZC581.10,try-7	ZC581.6	0.0871137	-0.328997	-0.644641	0.634925	-0.315644	0.963921	1.27957	0.800946	0.394185	0.404306	0.818216	0.168606	0.0767035
WBGene00022634	ZC581.7	ZC581.7	0.00791412	0.0839355	-0.380428	0.932614	-0.464363	0.848678	1.31304	0.962635	0.288177	0.0222419	0.18393	0.030738	0.00647153
WBGene00022635	ZC581.9	ZC581.9	0.324933	-0.551061	-0.295853	0.00991453	0.255208	0.560975	0.305767	0.379073	0.767428	0.999985	0.83108	0.367407	0.751215
WBGene00020712	ckr-1	T23B3.4	0.100494	-2.48232	-0.171118	-0.80476	2.3112	1.67756	-0.633642	0.107007	0.995743	0.74535	0.130432	0.281173	0.848173
WBGene00020713	T23B3.5	T23B3.5	6.85847e-06	0.475339	-1.52195	0.277644	-1.99729	-0.197695	1.79959	0.00214891	2.94834e-05	0.0158873	4.25213e-06	0.0503519	1.01927e-05
WBGene00020933	W02D3.4	W02D3.4	2.00009e-05	-0.730381	-0.0511904	-0.128087	0.679191	0.602294	-0.0768964	3.25154e-05	0.278355	0.0195264	4.57517e-05	7.26948e-05	0.101103
WBGene00002258	lbp-6	W02D3.5	0.00214732	-0.0543487	-0.0730936	0.30138	-0.0187449	0.355729	0.374474	0.582124	0.382379	0.00583781	0.962609	0.00312364	0.00256763
WBGene00002257	lbp-5	W02D3.7	0.166651	-0.26404	-0.17371	0.0660953	0.0903294	0.330135	0.239805	0.298574	0.57536	0.949845	0.888129	0.180996	0.358627
WBGene00004883	smg-5	W02D3.8	0.00576442	-0.771543	-0.219214	-0.305586	0.552329	0.465957	-0.0863715	0.00467121	0.249778	0.108236	0.0159237	0.0287936	0.810732
WBGene00006773	unc-37	W02D3.9	0.0938445	-0.0359269	0.0398354	0.170123	0.0757623	0.20605	0.130287	0.929699	0.908478	0.149705	0.634584	0.0878173	0.280096
WBGene00020935	fnci-1	W02D3.10	0.00238224	-1.20867	-0.379828	-0.360096	0.828847	0.848579	0.0197322	0.00196241	0.10938	0.126825	0.00815418	0.00747592	0.998196
WBGene00020936	hrpf-1	W02D3.11	0.0638355	-0.32799	0.0334459	0.102902	0.361436	0.430892	0.0694562	0.139263	0.989914	0.805452	0.106618	0.0631805	0.924006
WBGene00017240	F08B6.3	F08B6.3	0.0142954	-0.388507	-0.00767244	-0.00657035	0.380835	0.381937	0.00110208	0.020602	0.99952	0.999698	0.0220859	0.021865	0.999999
WBGene00006819	unc-87	F08B6.4	0.0382642	-0.00161128	-0.113395	-0.0428926	-0.111784	-0.0412813	0.0705022	0.99991	0.0450328	0.473174	0.0471712	0.499293	0.178254
WBGene00004111	pqn-21	C37A2.5	0.173644	-0.25508	-0.147506	-0.199863	0.107574	0.0552173	-0.0523572	0.157173	0.473858	0.277737	0.678905	0.928603	0.93785
WBGene00016492	C37A2.6	C37A2.6	0.15633	-0.800783	-0.0608764	0.142441	0.739906	0.943223	0.203317	0.233932	0.997701	0.973049	0.277619	0.157563	0.929558
WBGene00016493	C37A2.7	C37A2.7	0.0068733	0.443552	0.229573	0.310935	-0.213979	-0.132617	0.0813615	0.00551601	0.0553483	0.0200518	0.0689277	0.246142	0.560817
WBGene00016494	C37A2.8	C37A2.8	0.0032897	-0.382211	-0.0340161	0.0639886	0.348194	0.446199	0.0980046	0.0060719	0.906633	0.636465	0.00857462	0.00339029	0.352998
WBGene00019324	K02F2.5	K02F2.5	0.00620418	-0.661515	-0.0533413	-0.171383	0.608174	0.490132	-0.118042	0.00679659	0.932873	0.365911	0.00926732	0.0200972	0.615384
WBGene00004778	ser-3	K02F2.6	0.0378309	-0.384169	0.470256	0.44691	0.854425	0.831079	-0.0233454	0.366333	0.244928	0.273289	0.0470655	0.0514511	0.999391
WBGene00020661	T21G5.4	T21G5.4	0.00507975	0.329333	-1.05408	0.833371	-1.38341	0.504038	1.88745	0.544943	0.0339572	0.0721276	0.0131736	0.267917	0.00418103
WBGene00006423	asd-2	T21G5.5	0.00314644	-0.590213	0.0165332	0.0165687	0.606746	0.606782	3.54975e-05	0.0052353	0.995851	0.995825	0.00471949	0.00471846	1
WBGene00004879	smg-1	C48B6.6	0.00397466	-0.483228	-0.173366	-0.0257647	0.309862	0.457463	0.147601	0.00446998	0.13758	0.970239	0.0225075	0.005491	0.20632
WBGene00016746	C48B6.10	C48B6.10	0.00061735	0.0452182	0.117185	0.5063	0.071967	0.461082	0.389115	0.671739	0.12	0.000677038	0.365697	0.000978547	0.00189285
WBGene00016745	C48B6.9	C48B6.9	0.525957	0.440028	0.33408	0.545982	-0.105948	0.105954	0.211902	0.643593	0.791146	0.501975	0.989669	0.989667	0.929539
WBGene00020402	T10B11.5,T10B11.6,T10B11.7	T10B11.6	0.00012447	-1.11838	-0.311326	-0.142299	0.807055	0.976081	0.169027	0.000145099	0.0169144	0.187377	0.00045452	0.00022346	0.119653
WBGene00020404	T10B11.8	T10B11.8	0.00801661	-1.78426	-0.174396	-0.0493629	1.60986	1.73489	0.125033	0.010615	0.919348	0.997725	0.015377	0.011753	0.966757
WBGene00016260	C30F12.1	C30F12.1	0.823204	-0.0497352	-0.0730754	-0.0235834	-0.0233402	0.0261518	0.049492	0.923633	0.808149	0.990301	0.990587	0.986934	0.924589
WBGene00016261	C30F12.2	C30F12.2	2.82549e-06	-1.17624	-0.268748	-0.0103264	0.907489	1.16591	0.258421	5.37886e-07	0.00123798	0.969631	8.19885e-06	6.0516e-07	0.00144178
WBGene00016262	C30F12.3,C30F12.4	C30F12.3	0.00398642	0.261883	-0.0705643	0.419312	-0.332447	0.157429	0.489876	0.0436579	0.686464	0.00842378	0.0194286	0.18916	0.00472186
WBGene00016264	C30F12.5	C30F12.5	0.0562632	-0.172115	-0.367336	-0.121105	-0.195221	0.0510095	0.246231	0.331533	0.0450926	0.566433	0.256853	0.932022	0.14726
WBGene00010369	H06O01.2	H06O01.2	2.30999e-05	-0.655633	-0.0831016	0.0537588	0.572531	0.709392	0.13686	5.33269e-05	0.0808564	0.251498	8.62002e-05	3.77656e-05	0.0155197
WBGene00003964	pdi-3	H06O01.1	0.00112538	-0.0724305	0.0230608	-0.205191	0.0954913	-0.13276	-0.228251	0.0719728	0.68146	0.00177341	0.0294545	0.00916818	0.00117285
WBGene00012164	W01A8.2,W01A8.8	W01A8.2	0.0016129	-1.23233	-0.049421	0.135843	1.18291	1.36817	0.185264	0.00283332	0.981244	0.75777	0.00331135	0.00189698	0.575901
WBGene00012166	nuo-6		0.136702	-0.0166855	-0.0603775	0.0786895	-0.043692	0.0953749	0.139067	0.980136	0.585786	0.406971	0.771441	0.285167	0.113701
WBGene00012168	W01A8.6	W01A8.6	0.0062981	-0.157986	-0.474102	0.0779583	-0.316116	0.235944	0.55206	0.287397	0.0107751	0.73627	0.043928	0.107433	0.00615038
WBGene00009050	F22D6.2,kin-14	F22D6.2	0.249142	-0.0468992	-0.0506342	0.00218156	-0.00373499	0.0490808	0.0528157	0.449128	0.397478	0.999811	0.999057	0.418343	0.369667
WBGene00003815	nars-1		0.0899713	-0.0367307	0.0265316	0.0898813	0.0632622	0.126612	0.0633497	0.742192	0.874232	0.193543	0.397338	0.075894	0.396419
WBGene00004186	prpf-4		0.00362193	-0.555849	-0.111361	-0.00287691	0.444488	0.552972	0.108484	0.00462249	0.469156	0.99997	0.0105842	0.00471361	0.487015
WBGene00043279	F22D6.8	F22D6.8	0.251498	0.00724075	-0.259232	0.444116	-0.266472	0.436875	0.703347	0.999993	0.80837	0.496976	0.796569	0.508171	0.21205
WBGene00009056	F22D6.15	F22D6.15	0.0224351	-0.776266	-0.120698	0.55236	0.655568	1.32863	0.673059	0.0968027	0.95245	0.233213	0.153959	0.0168228	0.143707
WBGene00010740	K10D3.6	K10D3.6	0.0660659	-1.03933	-0.421362	0.495923	0.61797	1.53525	0.917285	0.171634	0.720643	0.624769	0.478485	0.0563533	0.231227
WBGene00006753	unc-14	K10D3.2	0.00301117	-0.728659	-0.0822775	-0.0919541	0.646381	0.636704	-0.00967664	0.00351074	0.773364	0.716724	0.00551451	0.0058343	0.999379
WBGene00010645	H37N21.1,K07G5.6,K10D3.4	K07G5.6	0.000297223	-0.467541	0.109407	0.261813	0.576948	0.729354	0.152405	0.00149078	0.196419	0.0131648	0.000654015	0.000264709	0.0799488
WBGene00010641	crml-1	K07G5.1	0.040968	-0.408302	-0.127132	0.0557571	0.28117	0.464059	0.182889	0.0617706	0.665352	0.949896	0.176928	0.0409839	0.425683
WBGene00010643	K07G5.4	K07G5.4	0.478722	-0.424451	-0.0853263	0.0406653	0.339125	0.465117	0.125992	0.550052	0.990684	0.99895	0.691095	0.488049	0.971762
WBGene00010870	M05B5.2	M05B5.2	0.00171665	-0.540513	0.0273992	0.182887	0.567912	0.7234	0.155488	0.00483294	0.975602	0.16906	0.00401116	0.00158857	0.247959
WBGene00010869	M05B5.1	M05B5.1	0.0128194	1.00869	-0.453436	1.23074	-1.46213	0.222043	1.68417	0.0883358	0.503515	0.04776	0.0269135	0.874725	0.0164344
WBGene00001949	hlh-2	M05B5.5	0.0920779	-0.526828	-0.394699	-0.466528	0.132129	0.0603006	-0.0718285	0.0948829	0.203741	0.133358	0.839468	0.979197	0.966114
WBGene00000637	col-61	C01H6.1	0.253808	0.366907	0.053087	0.133225	-0.31382	-0.233682	0.080138	0.246532	0.985941	0.84025	0.338775	0.536212	0.955598
WBGene00007253	C01H6.2,C01H6.3	C01H6.3	0.00176329	-1.465	-0.290962	0.237795	1.17404	1.70279	0.528757	0.00309209	0.403166	0.54005	0.00710847	0.00173635	0.103409
WBGene00007258	C01H6.9	C01H6.9	0.0786106	-0.482919	-0.156027	0.171584	0.326892	0.654503	0.327611	0.160573	0.815879	0.774161	0.373545	0.0679114	0.372107
WBGene00011062	R06C7.2	R06C7.2	0.0100164	-1.45369	-0.00408372	0.0422626	1.44961	1.49596	0.0463463	0.0157043	0.999998	0.998091	0.0158624	0.0141764	0.997491
WBGene00000963	dhp-1	R06C7.3	0.00712725	-0.908078	-0.375612	-0.232962	0.532465	0.675115	0.14265	0.00594061	0.114738	0.348919	0.0394161	0.017484	0.671597
WBGene00011064	R06C7.5,R06C7.6,lin-61	R06C7.5	0.000934241	-0.533938	-0.27527	-0.00179295	0.258668	0.532145	0.273477	0.00124173	0.0149595	0.999977	0.0186517	0.00125811	0.0153124
WBGene00002348	let-75	R06C7.10	0.000268774	0.123172	0.209326	0.424909	0.0861539	0.301737	0.215583	0.0235632	0.00339479	0.000222731	0.0755442	0.000825297	0.00303491
WBGene00006656	twk-1	F21C3.1	0.00303118	-0.362701	-0.389676	0.310236	-0.0269755	0.672937	0.699912	0.0405478	0.0319298	0.0667491	0.986711	0.00447313	0.00385619
WBGene00077548	21ur-12937,F21C3.7,hint-1,rde-2	F21C3.7	0.00796388	-0.478115	0.0729663	0.205841	0.551082	0.683956	0.132874	0.0264202	0.871596	0.285778	0.0160849	0.00733975	0.573648
WBGene00009004	pfd-6	F21C3.5	0.0062159	-0.105278	0.0158842	0.189848	0.121162	0.295126	0.173964	0.145657	0.970762	0.0235136	0.0988492	0.00474379	0.031697
WBGene00008763	F13G3.3	F13G3.3	0.0149565	-2.42817	-0.0877979	-0.387926	2.34038	2.04025	-0.300129	0.0184014	0.996812	0.818675	0.020939	0.033507	0.901021
WBGene00008764	dylt-1	F13G3.4	0.00434708	-0.434145	-0.0348922	0.233922	0.399253	0.668068	0.268815	0.0163359	0.965145	0.118926	0.0219327	0.00332905	0.0796232
WBGene00008765	ttx-7	F13G3.5	0.216554	-0.215217	-0.1398	-0.142219	0.0754173	0.0729982	-0.00241909	0.184431	0.437979	0.426366	0.805089	0.818563	0.99999
WBGene00008766	F13G3.6	F13G3.6	0.00450585	-0.655933	-0.350525	0.0695226	0.305408	0.725456	0.420048	0.00759094	0.0655212	0.876304	0.0989096	0.00521708	0.0366326
WBGene00008769	eat-5	F13G3.8	0.0031904	-1.56166	0.311223	0.168741	1.87288	1.7304	-0.142482	0.00740542	0.55832	0.868395	0.00374913	0.00505236	0.913124
WBGene00008768	F13G3.10,mif-3	F13G3.9	0.00863221	0.0469712	0.125289	0.472825	0.0783174	0.425854	0.347537	0.906932	0.404446	0.00916082	0.708397	0.0133942	0.0273392
WBGene00001680	gpb-2	F52A8.2	0.00116563	-1.02195	-0.117631	-0.166848	0.904315	0.855098	-0.0492169	0.00130711	0.618858	0.384778	0.00209782	0.00260013	0.945976
WBGene00009916	F52A8.3	F52A8.3	0.124228	-1.52018	-0.432036	-0.304458	1.08814	1.21572	0.127578	0.116209	0.818836	0.921893	0.265056	0.206668	0.993052
WBGene00009918	F52A8.5	F52A8.5	0.00167621	0.0508432	0.00229544	0.406156	-0.0485477	0.355313	0.403861	0.655306	0.999932	0.00226789	0.682776	0.00377669	0.00231776
WBGene00002136	inx-14	F07A5.1	0.0158658	-1.45967	-0.435289	-0.140755	1.02438	1.31891	0.294534	0.0166534	0.436418	0.943811	0.0550131	0.0237577	0.690462
WBGene00008543	F07A5.4	F07A5.4	0.114679	-1.01175	-0.118361	0.0851303	0.893386	1.09688	0.203491	0.156598	0.986831	0.994942	0.212625	0.126365	0.940867
WBGene00006306	sue-1	F07A5.5	0.27275	-0.24952	0.0424962	-0.524851	0.292017	-0.275331	-0.567347	0.79449	0.998371	0.338492	0.716825	0.747805	0.290783
WBGene00006754	unc-15		0.0113016	0.0628458	0.0608971	-0.0121859	-0.00194863	-0.0750317	-0.073083	0.0377188	0.0418461	0.824982	0.998914	0.0206135	0.0225925
WBGene00004944	sol-1	C15A11.3	0.0160257	-0.8931	0.196497	0.497345	1.0896	1.39044	0.300848	0.0629331	0.837464	0.290109	0.0330355	0.0141476	0.620518
WBGene00007598	C15A11.4	C15A11.4	0.00780493	-0.301353	-0.390554	0.910914	-0.0892008	1.21227	1.30147	0.483769	0.312877	0.0303884	0.963299	0.0111204	0.00857935
WBGene00000596	col-62	C15A11.6	8.42074e-06	1.12144	-1.26641	1.4494	-2.38785	0.327962	2.71581	0.000302345	0.00019706	0.000130507	1.68787e-05	0.0305934	6.50013e-06
WBGene00013994	ZK524.4,lars-2	ZK524.4	0.00617467	-0.642989	-0.212041	-0.0513644	0.430948	0.591624	0.160677	0.00663299	0.220663	0.933361	0.0277918	0.00902006	0.385272
WBGene00012136	T28F4.1	T28F4.1	0.316346	0.104006	0.000910125	-0.0493692	-0.103096	-0.153375	-0.0502793	0.533109	0.999999	0.895549	0.539037	0.279145	0.890751
WBGene00012138	T28F4.3,T28F4.4	T28F4.3	0.0142973	-0.665102	-0.329176	0.190328	0.335927	0.85543	0.519504	0.0328977	0.243652	0.596779	0.232861	0.0136937	0.072718
WBGene00012141	T28F4.6	T28F4.6	0.246427	-0.179435	0.870558	0.234282	1.04999	0.413717	-0.636276	0.975879	0.343308	0.949842	0.233734	0.797984	0.553536
WBGene00077553	C26C6.10,C26C6.9	C26C6.9	0.00101196	-0.966686	-9.3417e-06	0.0279519	0.966677	0.994638	0.0279612	0.00164781	1	0.988985	0.00164787	0.00147552	0.988974
WBGene00000938	dcp-66	C26C6.5	0.00153577	-0.604394	-0.217135	0.0717121	0.387259	0.676106	0.288847	0.00245107	0.0878571	0.698628	0.0128955	0.00159145	0.035749
WBGene00008411	D2030.1	D2030.1	0.0194059	-0.492535	-0.0548474	0.0927745	0.437688	0.58531	0.147622	0.0346331	0.953176	0.826293	0.0509802	0.019152	0.576538
WBGene00008413	D2030.3	D2030.3	0.000836282	-0.965101	-0.299259	-0.230026	0.665841	0.735075	0.0692334	0.000722933	0.0526605	0.11584	0.00305089	0.00208911	0.79417
WBGene00008414	D2030.4	D2030.4	0.0158956	0.0166373	-0.0110911	0.214835	-0.0277284	0.198198	0.225927	0.976495	0.992646	0.0235831	0.907655	0.03107	0.0197902
WBGene00004178	prg-1	D2030.6	0.00278738	-0.288935	-0.108821	-0.12278	0.180113	0.166155	-0.0139588	0.00208357	0.0670734	0.0457774	0.0122238	0.0163202	0.960623
WBGene00009254	21ur-12960,capg-1	F29D11.2	0.0294876	-0.528853	-0.173364	-0.0328317	0.355489	0.496021	0.140532	0.0322437	0.501975	0.990372	0.11095	0.0399196	0.640012
WBGene00004508	F26A3.1,ncbp-2,rrf-1	F26A3.8	0.0125014	-0.304118	-0.292999	-0.0538488	0.0111194	0.25027	0.23915	0.0217792	0.0247787	0.795656	0.997142	0.0421105	0.0488083
WBGene00001214	ego-1	F26A3.3	0.00567103	-0.952638	-0.256532	0.18502	0.696106	1.13766	0.441551	0.0102847	0.414861	0.632968	0.0310598	0.00533538	0.126347
WBGene00009142	F26A3.4	F26A3.4	0.00146952	-0.579096	0.197103	-0.125333	0.776199	0.453763	-0.322436	0.00375666	0.140036	0.380179	0.00121845	0.0093277	0.0311864
WBGene00009144	del-3	F26A3.6	0.256276	0.382139	1.00269	1.11899	0.620548	0.736852	0.116304	0.883086	0.354492	0.286772	0.670435	0.56157	0.995627
WBGene00009145	F26A3.7	F26A3.7	0.305865	-0.230534	-0.119111	0.149366	0.111423	0.3799	0.268477	0.608019	0.902699	0.833144	0.91776	0.280483	0.506665
WBGene00011971	T23G11.6	T23G11.6	0.000231592	-1.30684	0.0171442	0.228286	1.32398	1.53513	0.211141	0.000480773	0.997264	0.198378	0.00045677	0.000260394	0.237655
WBGene00011968	T23G11.1	T23G11.1	0.00169347	0.165147	-0.797792	1.11372	-0.962939	0.94857	1.91151	0.771359	0.0310224	0.00955228	0.0161456	0.0170303	0.00123347
WBGene00009188	lsy-22	F27D4.2	0.0074734	-0.439748	-0.202344	-0.0480868	0.237404	0.391662	0.154258	0.0077726	0.10421	0.868753	0.0647582	0.01187	0.211164
WBGene00009191	F27D4.7	F27D4.7	0.000376326	-0.876451	0.158077	0.345555	1.03453	1.22201	0.187478	0.00134623	0.32565	0.0404304	0.000702721	0.000365369	0.227871
WBGene00003818	nsf-1	H15N14.2	0.00940349	-0.882905	-0.075846	0.257066	0.807059	1.13997	0.332912	0.0210778	0.965694	0.498333	0.0287286	0.00841971	0.326523
WBGene00012499	VH15N14R.1	VH15N14R.1	0.659524	0.542007	0.460384	0.192439	-0.0816232	-0.349568	-0.267944	0.672753	0.761216	0.97283	0.997732	0.87057	0.933465
WBGene00008397	D2005.1		0.0431973	-0.179044	-0.0140092	0.0525614	0.165035	0.231605	0.0665706	0.087484	0.99244	0.760159	0.110636	0.0390389	0.62679
WBGene00008401	D2005.6	D2005.6	0.245651	-0.472199	0.0602782	-0.210839	0.532477	0.261359	-0.271117	0.322321	0.99328	0.810301	0.25192	0.705445	0.684581
WBGene00003746	nlp-8	D2005.2	0.00384285	-0.710424	-0.212362	-0.0272048	0.498062	0.683219	0.185157	0.00446141	0.216749	0.988325	0.0164226	0.00516665	0.292022
WBGene00008398	D2005.3	D2005.3	0.00742221	-0.0966939	0.0857536	0.359578	0.182447	0.456272	0.273825	0.493816	0.574693	0.0155563	0.134943	0.00652945	0.0396986
WBGene00009270	F30F8.1,glna-3	F30F8.1	0.125673	-0.412828	-0.271937	0.245406	0.140891	0.658235	0.517344	0.359392	0.637133	0.698204	0.912721	0.123788	0.226865
WBGene00009274	F30F8.5	F30F8.5	0.0627813	-0.251823	0.014672	-0.161315	0.266494	0.0905077	-0.175987	0.0953091	0.997079	0.28887	0.0806621	0.665613	0.239911
WBGene00011230	nud-2	R11A5.2	0.00256708	-0.646636	-0.232847	-0.309777	0.413789	0.336859	-0.0769303	0.00193612	0.0725993	0.0288383	0.0103729	0.0216083	0.661212
WBGene00011235	R11A5.7	R11A5.7	7.75042e-05	-0.099751	-0.0373298	0.271393	0.0624212	0.371144	0.308723	0.011935	0.238156	0.00026134	0.0589073	9.86422e-05	0.000169616
WBGene00006790	unc-55	F55D12.4	0.0243544	-1.80301	-0.313332	-0.581734	1.48968	1.22128	-0.268401	0.0228634	0.80965	0.44427	0.0435102	0.081054	0.866286
WBGene00008991	F20G4.2,F55D12.5	F20G4.2	0.0279118	-0.192012	-0.286633	0.218179	-0.0946207	0.410191	0.504812	0.368208	0.153054	0.288638	0.799029	0.05405	0.0272233
WBGene00008990	nmy-2,smgl-1	F20G4.1	0.000557189	-0.485796	-0.264571	-0.0116527	0.221225	0.474143	0.252918	0.000724469	0.0074344	0.988218	0.0142665	0.000797259	0.00877697
WBGene00011913	glb-26	T22C1.2	0.609742	-0.574101	0.08707	0.0791337	0.661171	0.653235	-0.00793635	0.731878	0.998306	0.998725	0.651309	0.658643	0.999999
WBGene00011915	T22C1.4	T22C1.4	0.174751	-0.0756724	0.300835	0.666987	0.376507	0.742659	0.366153	0.992588	0.734213	0.234998	0.601798	0.182474	0.61965
WBGene00002179	jph-1	T22C1.7	0.107888	-0.213979	-0.197153	-0.0190024	0.0168252	0.194976	0.178151	0.171736	0.209531	0.994673	0.996273	0.215036	0.262991
WBGene00011918	T22C1.8	T22C1.8	0.0090214	0.439784	-0.8359	0.958927	-1.27568	0.519143	1.79483	0.420163	0.0977645	0.0648032	0.0254148	0.312761	0.00748553
WBGene00011920	T22C1.11	T22C1.11	0.055893	-0.612295	-0.182545	0.171493	0.429749	0.783787	0.354038	0.105155	0.78298	0.81028	0.256183	0.0496828	0.374281
WBGene00010366	H05L14.1	H05L14.1	0.0241669	0.223468	-0.876251	1.06009	-1.09972	0.836617	1.93634	0.916103	0.201905	0.123898	0.111902	0.224912	0.0182176
WBGene00008314	21ur-14108,C54G4.4	C54G4.4	0.0734927	-0.451442	-0.066476	0.211883	0.384966	0.663326	0.278359	0.177352	0.977971	0.643254	0.256813	0.0597177	0.462635
WBGene00008313	C54G4.3	C54G4.3	0.0125141	-0.126166	-0.957842	0.50283	-0.831676	0.628996	1.46067	0.937412	0.0420768	0.251928	0.0659847	0.147003	0.00966454
WBGene00008316	dod-18	C54G4.6	0.00240347	-1.38956	0.0150296	0.203122	1.40459	1.59268	0.188093	0.00466993	0.999732	0.676181	0.00448458	0.00278398	0.71966
WBGene00000869	cyc-1	C54G4.8	0.000820191	0.0838137	-0.135221	-0.138686	-0.219035	-0.2225	-0.00346506	0.0419914	0.00783964	0.00713944	0.00125333	0.00117893	0.997684
WBGene00010560	C54G4.9,K04G2.13,iftb-1	K04G2.1	0.106415	0.106937	-0.0152998	-0.0794334	-0.122237	-0.186371	-0.0641336	0.334937	0.991172	0.53377	0.255561	0.0861068	0.670862
WBGene00010562	cdc-48.3	K04G2.3	0.0347099	-0.796397	-0.264701	-0.353824	0.531695	0.442573	-0.0891225	0.0274337	0.460071	0.273907	0.0987829	0.162706	0.94297
WBGene00010564	ath-1	K04G2.5	0.00286085	-0.256515	-0.000956625	-0.0631505	0.255559	0.193365	-0.0621939	0.00358831	0.999986	0.291665	0.0036395	0.0102804	0.300775
WBGene00010569	K04G2.11	K04G2.11	0.00270013	-0.645389	0.0366817	0.606205	0.682071	1.25159	0.569523	0.0224819	0.989883	0.0278929	0.0185292	0.00194505	0.0344437
WBGene00010566	K04G2.7	K04G2.7	0.00414617	-0.823344	-0.345703	-0.946132	0.477641	-0.122788	-0.600429	0.00801665	0.137345	0.00477684	0.0530361	0.745008	0.0247985
WBGene00010567	K04G2.9	K04G2.9	0.000114573	-1.22069	-0.132439	0.184732	1.08825	1.40542	0.317171	0.000216371	0.34607	0.166796	0.000327515	0.000139143	0.0332462
WBGene00000485	che-3	F18C12.1	0.0728956	-0.952528	0.453599	0.0248075	1.40613	0.977336	-0.428792	0.183636	0.642998	0.999872	0.0615065	0.172283	0.676893
WBGene00002999	lin-10	C09H6.2	0.098013	-0.461092	-0.186449	-0.0393605	0.274643	0.421731	0.147088	0.102348	0.607779	0.991678	0.34892	0.131198	0.745615
WBGene00012116	del-4	T28B8.5	0.591852	0.0676872	0.348412	0.157621	0.280725	0.0899339	-0.190791	0.992246	0.569418	0.919213	0.702804	0.982434	0.870492
WBGene00011379	T02E1.7	T02E1.7	0.00270057	-0.571991	-0.827336	0.79541	-0.255345	1.3674	1.62275	0.0987622	0.0308858	0.0352519	0.534221	0.00508364	0.00265737
WBGene00000967	dhs-3	T02E1.5	0.00292419	-0.349745	-0.0411704	-0.0770191	0.308575	0.272726	-0.0358488	0.00311459	0.737032	0.337138	0.0050012	0.00791988	0.802757
WBGene00011375	T02E1.2	T02E1.2	0.000327003	-0.958837	-0.236033	-0.253393	0.722804	0.705444	-0.0173601	0.000291328	0.0521958	0.0414813	0.000876786	0.000964617	0.989716
WBGene00013955	kri-1,spe-12	ZK265.1	0.944828	-0.179101	-0.191604	0.0172274	-0.0125037	0.196328	0.208832	0.977704	0.973065	0.999978	0.999992	0.971176	0.965811
WBGene00000639	col-63	ZK265.2	5.25654e-05	0.102753	-0.587456	0.759716	-0.690208	0.656964	1.34717	0.297304	0.000996307	0.000362734	0.000527761	0.000641402	5.49478e-05
WBGene00044094	ZK265.9	ZK265.9	0.00415252	-0.583503	-0.0746848	0.201185	0.508818	0.784687	0.275869	0.0105288	0.843749	0.264106	0.0172199	0.0034933	0.121796
WBGene00011344	T01G9.2	T01G9.2	0.0335431	-0.40223	0.00526626	0.182133	0.407496	0.584363	0.176867	0.0923575	0.999965	0.508907	0.0889048	0.0281291	0.528813
WBGene00002196	kin-10	T01G9.6	0.00203039	-0.141088	0.0258853	-0.0538351	0.166973	0.0872525	-0.0797205	0.00375143	0.491458	0.10202	0.00197103	0.0217248	0.0296343
WBGene00003788	npp-2	T01G9.4	0.00301178	-0.56686	-0.235191	-0.0963708	0.331668	0.470489	0.138821	0.00280517	0.0632051	0.491303	0.0201868	0.0056731	0.257527
WBGene00009920	abts-1	F52B5.1	0.000316927	-0.945926	-0.0890565	-0.0518228	0.85687	0.894103	0.0372337	0.000411269	0.558018	0.844589	0.000606853	0.00051302	0.93109
WBGene00009922	F52B5.2,F52B5.3,F52B5.7	F52B5.3	0.02169	-0.59113	-0.117908	0.0741033	0.473222	0.665233	0.192011	0.0334229	0.798324	0.93406	0.0684292	0.0223243	0.515478
WBGene00004439	rpl-25.2	F52B5.6	0.00117035	0.24092	0.211106	0.198334	-0.0298136	-0.0425852	-0.0127716	0.00128176	0.00213677	0.00271419	0.568537	0.330361	0.929553
WBGene00007913	cyp-36A1	C34B7.3	0.00495405	-0.661304	0.34989	0.0127294	1.01119	0.674033	-0.33716	0.0186253	0.13822	0.999515	0.00392489	0.0174134	0.152395
WBGene00008887	F16D3.4,rsd-6	F16D3.4	0.000422368	-0.91403	-0.1568	-0.0560278	0.75723	0.858002	0.100772	0.000503389	0.212851	0.821676	0.00105664	0.000646241	0.486035
WBGene00011827	F16D3.8,T19A6.1	T19A6.1	0.000462397	-0.659326	-0.0694623	-0.177697	0.589864	0.481629	-0.108235	0.000483553	0.510037	0.0594527	0.000750443	0.00165697	0.230054
WBGene00008529	F02E9.3	F02E9.3	0.0750243	0.253029	-0.540342	1.25208	-0.793371	0.99905	1.79242	0.945267	0.684442	0.170745	0.433773	0.286092	0.0617822
WBGene00003014	lin-28	F02E9.2	0.0100503	-0.412372	-0.256554	0.171481	0.155818	0.583853	0.428035	0.0342337	0.143846	0.35431	0.417491	0.0100965	0.030194
WBGene00008530	F02E9.5	F02E9.5	0.0292686	-0.500877	-0.19358	0.000352848	0.307297	0.50123	0.193933	0.0355764	0.410066	1	0.153762	0.0354929	0.408845
WBGene00008532	F02E9.10,F02E9.9	F02E9.9	0.0119862	-0.280518	-0.0509688	-0.0231967	0.229549	0.257321	0.0277721	0.0136624	0.718076	0.956817	0.0276033	0.0185716	0.930356
WBGene00008648	F10D11.2	F10D11.2	0.0214449	-1.08827	0.165259	-0.00401843	1.25353	1.08425	-0.169278	0.0385899	0.903603	0.999998	0.023916	0.0390647	0.897673
WBGene00008649	F10D11.3	F10D11.3	0.162358	-0.092956	-0.141376	1.63548	-0.0484197	1.72843	1.77685	0.999057	0.996732	0.238971	0.999866	0.210607	0.197257
WBGene00008650	F10D11.4	F10D11.4	0.200336	0.439182	-0.949203	0.826747	-1.38839	0.387565	1.77595	0.913848	0.56756	0.655642	0.314733	0.937606	0.182724
WBGene00008651	F10D11.5,F10D11.6	F10D11.5	0.000441262	-0.19131	-0.477773	0.207049	-0.286463	0.39836	0.684822	0.0421133	0.00150035	0.0323865	0.0103405	0.0030179	0.000365728
WBGene00086554	D1081.12		0.0196413	-0.0249409	-0.584553	1.31938	-0.559612	1.34432	1.90393	0.99983	0.415149	0.0568288	0.444633	0.0535543	0.0165138
WBGene00008384	D1081.6,D1081.9	D1081.6	0.232844	-0.4964	-0.103116	-0.0849937	0.393283	0.411406	0.0181227	0.231618	0.958185	0.975473	0.369992	0.340997	0.999738
WBGene00000431	ceh-6	K02B12.1	0.00798566	-0.904921	-0.650346	-0.0940257	0.254575	0.810895	0.55632	0.0106624	0.0339582	0.906147	0.392263	0.0158259	0.056482
WBGene00010496	sec-12		0.000175715	-0.383842	-0.0628874	0.923784	0.320954	1.30763	0.986671	0.0165958	0.795801	0.000596462	0.0308691	0.000167543	0.00046005
WBGene00010500	K02B12.5,K02B12.7	K02B12.7	0.170071	-0.333539	-0.173386	-0.0668815	0.160153	0.266657	0.106505	0.159885	0.550651	0.942577	0.60293	0.26999	0.819944
WBGene00006976	zhp-3	K02B12.8	0.0251121	-0.0190986	0.552457	0.491694	0.571556	0.510793	-0.0607628	0.998897	0.0528452	0.0758933	0.0473847	0.0675644	0.968191
WBGene00001677	gpa-15	M04C7.1	0.0183054	-2.06286	-1.36342	-0.206733	0.699441	1.85613	1.15669	0.0225766	0.0862488	0.950582	0.408304	0.0323983	0.137101
WBGene00001651	gon-2	T01H8.5	0.025708	-0.443433	0.0188523	-0.205754	0.462285	0.237679	-0.224606	0.0347602	0.997022	0.289383	0.030215	0.210966	0.240046
WBGene00011352	T01H8.2,rskn-1	T01H8.1	0.00178661	-0.627288	-0.159099	0.159366	0.468189	0.786653	0.318464	0.00377037	0.281838	0.280862	0.0111768	0.00158397	0.0425336
WBGene00000904	daf-8	R05D11.1	0.0954573	-0.478771	-0.239422	-0.244313	0.239349	0.234458	-0.00489112	0.0732538	0.389023	0.375698	0.389225	0.402957	0.999979
WBGene00009664	F43G9.1	F43G9.1	0.0386865	-0.174156	-0.0427911	0.0337628	0.131365	0.207919	0.0765539	0.0646392	0.796359	0.881679	0.145464	0.0365549	0.448342
WBGene00009665	F43G9.4	F43G9.4	0.0063224	-0.741297	-0.278834	0.100902	0.462463	0.842199	0.379736	0.0103031	0.214656	0.818061	0.0523243	0.00643897	0.0954666
WBGene00009666	F43G9.3	F43G9.3	0.00135674	-0.76001	-0.215607	-0.320794	0.544403	0.439216	-0.105187	0.0010873	0.0948388	0.0267475	0.0039243	0.00874269	0.464268
WBGene00001414	fer-1	F43G9.6	0.000394722	0.00677386	-0.30394	0.634732	-0.310714	0.627958	0.938673	0.999357	0.0223307	0.00144976	0.0206796	0.00151138	0.000313965
WBGene00000777	cpn-1,mfap-1	F43G9.9	0.00303097	-0.267543	-0.161378	0.0721934	0.106165	0.339737	0.233572	0.00791837	0.0462918	0.366291	0.157898	0.00323289	0.012992
WBGene00006377	syp-3	F39H2.4	0.0920674	-0.23702	-0.157974	0.40874	0.0790463	0.64576	0.566714	0.644375	0.843986	0.287698	0.973989	0.0915085	0.132137
WBGene00086557	K07A12.8		0.0440506	-1.761	-0.279786	-0.442556	1.48122	1.31845	-0.162771	0.043424	0.901344	0.724412	0.0748984	0.105433	0.976785
WBGene00010621	K07A12.2,K07A12.9	K07A12.2	0.00366231	-0.632931	0.156766	0.228993	0.789697	0.861924	0.0722269	0.0125122	0.508457	0.263801	0.0055442	0.00398925	0.893853
WBGene00001990	hot-5	K07A12.6	0.00609996	-1.41522	0.0621422	0.00705374	1.47737	1.42228	-0.0550885	0.0099533	0.990714	0.999986	0.00850316	0.00977419	0.993458
WBGene00010624	K07A12.4,K07A12.7	K07A12.7	0.00018844	-1.00555	-0.319825	-0.193676	0.685721	0.81187	0.126149	0.00018391	0.0138563	0.0740886	0.000770967	0.000396542	0.232278
WBGene00010623	K07A12.5	K07A12.5	0.0482877	0.176641	-0.499064	0.679052	-0.675705	0.502411	1.17812	0.904605	0.360077	0.187303	0.189571	0.355762	0.0375141
WBGene00003953	pbs-7	F39H11.5	0.044866	-0.093921	-0.0634246	0.0316994	0.0304964	0.12562	0.095124	0.116904	0.300254	0.740867	0.760346	0.0486992	0.112825
WBGene00009565	tlf-1	F39H11.2	0.00816239	-1.04781	-0.263993	-0.0572003	0.783821	0.990614	0.206793	0.00932032	0.441627	0.981742	0.026161	0.011436	0.605704
WBGene00000527	cle-1	C36B1.1	0.00433774	-0.519658	-0.129763	0.119922	0.389895	0.63958	0.249684	0.00854585	0.431652	0.48534	0.0238684	0.00393711	0.0991112
WBGene00003925	pas-4	C36B1.4	0.0684036	0.0791136	0.0307988	0.0309318	-0.0483148	-0.0481819	0.000132959	0.0538029	0.491303	0.488365	0.212637	0.214007	1
WBGene00007972	prp-4	C36B1.5	0.153004	-0.24085	-0.215475	0.00232229	0.0253744	0.243172	0.217798	0.25303	0.318122	0.999996	0.994585	0.247782	0.311543
WBGene00007977	C36B1.9,gska-3	C36B1.10	0.00243607	-0.182399	-0.435467	0.452626	-0.253069	0.635025	0.888094	0.306919	0.0271491	0.02377	0.14372	0.00704005	0.00197819
WBGene00007978	C36B1.11	C36B1.11	0.0017968	-0.721981	-0.0994575	0.527304	0.622524	1.24929	0.626762	0.0103827	0.814049	0.0313857	0.0176779	0.00130614	0.0172588
WBGene00008440	DY3.8	DY3.8	0.482563	-0.0836552	0.0587783	0.192946	0.142434	0.276601	0.134168	0.953511	0.982542	0.675088	0.824775	0.439144	0.847024
WBGene00006574	tin-13	DY3.1	0.00654203	-0.0696876	0.094057	0.385088	0.163745	0.454776	0.291031	0.693974	0.502416	0.0115203	0.171883	0.00625024	0.0308009
WBGene00004115	pqn-26	DY3.5	0.0258657	0.00537334	0.188765	0.601589	0.183391	0.596215	0.412824	0.999969	0.522982	0.0308761	0.542484	0.0318258	0.100878
WBGene00008439	mfb-1	DY3.6	0.0664947	-1.39042	-0.551381	0.21177	0.83904	1.60219	0.76315	0.101553	0.618491	0.957004	0.338905	0.066583	0.400654
WBGene00009451	F36A2.2,cids-2	F36A2.1	0.0044553	-0.346504	-0.172302	-0.0349207	0.174202	0.311583	0.137382	0.00480094	0.0558812	0.853192	0.0539716	0.00713714	0.110163
WBGene00006682	twk-30	F36A2.4	0.0215864	-1.10948	-0.606287	0.879921	0.50319	1.9894	1.48621	0.122157	0.44797	0.21977	0.57408	0.0190944	0.0509984
WBGene00004484	rps-15	F36A2.6	6.80835e-06	0.36624	0.124782	0.293489	-0.241458	-0.0727508	0.168707	3.91901e-06	0.000510946	2.11502e-05	5.50413e-05	0.00413998	0.000171059
WBGene00009457	F36A2.10	F36A2.10	0.000414478	1.00977	-0.620718	1.04289	-1.63049	0.0331144	1.6636	0.00408764	0.0240005	0.00361771	0.00063995	0.992028	0.000591069
WBGene00023490	F36A2.14	F36A2.14	0.000265814	-0.201489	-0.866644	0.546298	-0.665156	0.747787	1.41294	0.186803	0.00134129	0.00774098	0.00370486	0.00237085	0.000206469
WBGene00009459	F36A2.12	F36A2.12	0.00137433	-0.256823	-0.613269	0.772715	-0.356446	1.02954	1.38598	0.283058	0.0236376	0.0103896	0.128978	0.00356869	0.00113623
WBGene00009460	F36A2.13	F36A2.13	0.0269101	-0.341877	-0.159516	0.0126077	0.182361	0.354485	0.172124	0.0360047	0.292332	0.998105	0.218645	0.0318898	0.248994
WBGene00002035	hum-1	F29D10.4	0.0267937	-0.330668	-0.0927276	0.0834852	0.23794	0.414153	0.176213	0.0509807	0.691097	0.747896	0.134953	0.0240641	0.276847
WBGene00010137	ztf-26	F55H12.6	0.133042	0.373601	-0.217632	0.401756	-0.591233	0.0281556	0.619388	0.458071	0.784288	0.408904	0.185322	0.999231	0.16501
WBGene00010135	F55H12.4	F55H12.4	0.00209802	0.171207	-0.179335	0.18118	-0.350542	0.00997302	0.360515	0.0386842	0.0331439	0.0320218	0.00291662	0.993171	0.00262027
WBGene00006765	unc-29	T08G11.5	0.00221228	-1.42976	-0.200217	0.00239961	1.22955	1.43216	0.202617	0.00298501	0.630435	0.999999	0.00528006	0.00296599	0.622936
WBGene00011629	T08G11.1,T08G11.4	T08G11.1	6.1182e-05	-0.350958	-0.209683	0.031747	0.141275	0.382705	0.24143	0.000130402	0.000828674	0.358001	0.00380758	0.00010141	0.000475085
WBGene00044684	T08G11.2	T08G11.2	0.0103294	0.073173	-1.39984	0.853501	-1.47301	0.780328	2.25334	0.99544	0.0426581	0.179549	0.0360539	0.22235	0.00804683
WBGene00009958	F53B6.2	F53B6.2	0.122104	-0.374828	-0.18848	-0.0821933	0.186347	0.292634	0.106287	0.111278	0.481805	0.897932	0.489572	0.210861	0.81345
WBGene00009964	fip-6	F53B6.9	0.00332671	-0.729165	0.169527	1.07426	0.898692	1.80343	0.904736	0.0613621	0.812738	0.016733	0.0310615	0.00245062	0.0303652
WBGene00009959	F53B6.4	F53B6.4	0.000190876	0.78555	-1.07231	1.03064	-1.85786	0.245094	2.10296	0.00886868	0.0027599	0.00321005	0.000324624	0.294816	0.000208196
WBGene00043049	F32H2.11	F32H2.11	0.00802794	-1.78478	0.0275485	0.333329	1.81233	2.11811	0.30578	0.0161743	0.999718	0.728691	0.0153159	0.00870739	0.772083
WBGene00004953	spd-2	F32H2.3	0.11292	-0.332214	-0.0980365	0.186064	0.234177	0.518277	0.2841	0.282426	0.917172	0.660076	0.510677	0.0924809	0.380056
WBGene00009342	fasn-1	F32H2.5	0.000588597	-0.530432	-0.0476359	0.121343	0.482796	0.651774	0.168978	0.00124775	0.753937	0.185713	0.00179729	0.000555059	0.0746406
WBGene00009344	F32H2.7	F32H2.7	0.00191531	0.808436	-0.682825	1.18366	-1.49126	0.375228	1.86649	0.0406763	0.0695946	0.0107969	0.00458845	0.317807	0.00195101
WBGene00009480	21ur-14332,F36F2.7,fcp-1,syx-7	F36F2.7	0.0510199	-0.417909	-0.19865	-0.0928218	0.219259	0.325087	0.105828	0.045395	0.323831	0.791787	0.265204	0.0982553	0.727625
WBGene00009477	tag-214	F36F2.3	0.0510014	-0.14227	-0.260311	-0.103537	-0.118041	0.0387333	0.156774	0.22148	0.0397556	0.41327	0.327935	0.910446	0.175513
WBGene00000058	acr-19	C31H5.3	0.0428366	-0.91112	-1.25947	-0.338898	-0.34835	0.572222	0.920572	0.116612	0.043637	0.687174	0.671073	0.344632	0.113302
WBGene00007855	C31H5.4	C31H5.4	0.0564487	-0.0651631	-0.336808	0.353808	-0.271645	0.418971	0.690616	0.975479	0.300496	0.271617	0.439707	0.184739	0.0435808
WBGene00007857	C31H5.6	C31H5.6	0.0118021	-0.460671	-0.138965	-0.401984	0.321707	0.0586867	-0.26302	0.0146211	0.404068	0.0236207	0.0497329	0.875175	0.0923127
WBGene00007856	C31H5.5,W06D4.t1,hgo-1	C31H5.5	0.00517358	-0.329056	-0.0601541	0.208506	0.268902	0.537562	0.26866	0.0231211	0.789125	0.0995077	0.0455708	0.00386224	0.045704
WBGene00012298	prmt-2,snx-3	W06D4.4	0.646751	-0.0965636	-0.0760297	-0.0528204	0.0205339	0.0437431	0.0232092	0.620822	0.756878	0.893374	0.99199	0.933931	0.988583
WBGene00011531	rsbp-1	T06D10.1	0.0795636	-0.55314	-0.119748	-0.221734	0.433392	0.331405	-0.101987	0.0709189	0.856798	0.53159	0.14247	0.270137	0.902861
WBGene00011532	T06D10.2	T06D10.2	0.010712	-0.477746	-0.328669	0.110179	0.149077	0.587925	0.438849	0.0266115	0.0882041	0.690894	0.497062	0.0128198	0.0354656
WBGene00001574	gei-17,nduf-7	W10D5.3	0.0100685	-0.126273	-0.0570278	0.0842637	0.0692455	0.210537	0.141292	0.0494693	0.37352	0.160478	0.255361	0.00836492	0.0342075
WBGene00014116	ZK858.2	ZK858.2	0.000178769	-1.2804	-0.445604	0.985443	0.834793	2.26584	1.43105	0.00128895	0.0582834	0.00352664	0.00657781	0.000154252	0.000833892
WBGene00014117	clec-91	ZK858.3	0.0485358	0.877765	0.0144667	0.850501	-0.863299	-0.0272648	0.836034	0.0994078	0.999935	0.108763	0.104252	0.999569	0.114133
WBGene00014119	ZK858.5,ZK858.6,ZK858.7	ZK858.6	0.00178522	-0.63005	-0.0757826	0.056345	0.554267	0.686395	0.132128	0.00283389	0.712198	0.846363	0.00460664	0.00204079	0.352486
WBGene00010422	H32K16.2	H32K16.2	0.00170242	-0.594575	-0.727119	0.094234	-0.132544	0.688809	0.821353	0.00921079	0.00435662	0.733046	0.522784	0.00533934	0.00274313
WBGene00009128	F25H5.6	F25H5.6	0.00035555	-0.126701	-0.133945	0.496125	-0.00724372	0.622826	0.63007	0.132051	0.113331	0.0011437	0.998042	0.000467142	0.000446417
WBGene00009127	F25H5.5	F25H5.5	0.138811	-0.186879	-0.115716	0.10029	0.0711628	0.287168	0.216006	0.354887	0.670494	0.7493	0.883496	0.134272	0.266872
WBGene00009130	F25H5.8	F25H5.8	0.000324029	1.4809	1.57202	2.4287	0.0911219	0.947799	0.856677	0.00170104	0.00134949	0.000249969	0.914374	0.00917103	0.0132388
WBGene00009125	21ur-13519,F25H5.2	F25H5.2	0.0230119	-0.283114	-1.14795	0.395748	-0.864834	0.678862	1.5437	0.763955	0.0524533	0.567951	0.122041	0.224852	0.0193783
WBGene00006407	lim-9	F25H5.1	6.6383e-05	-1.20571	-0.299852	-0.0902545	0.905857	1.11545	0.209597	9.81258e-05	0.0156709	0.418573	0.000235892	0.000123135	0.0527635
WBGene00008107	aspm-1	C45G3.1	0.0100357	-0.502851	-0.294713	0.0650619	0.208139	0.567913	0.359775	0.0182194	0.102371	0.888441	0.24761	0.0117938	0.0560866
WBGene00000147	aph-1	VF36H2L.1	0.0221469	-0.729667	-0.11841	-0.0695853	0.611257	0.660082	0.0488244	0.0250696	0.846301	0.96018	0.0453658	0.0352206	0.985225
WBGene00009498	tat-5	F36H2.1	0.000106453	-0.843446	-0.0704019	-0.0776939	0.773044	0.765752	-0.00729202	0.000152117	0.446471	0.380375	0.000199928	0.00020632	0.997918
WBGene00009499	F36H2.2	F36H2.2	0.00177223	-0.990801	-0.0834509	0.0157737	0.90735	1.00658	0.0992246	0.0025716	0.858205	0.998641	0.00359565	0.00242066	0.790973
WBGene00009500	F36H2.3,F36H2.5	F36H2.3	0.006632	-0.593629	0.261436	0.326719	0.855065	0.920348	0.0652827	0.0341667	0.317778	0.195718	0.00946123	0.00721609	0.954231
WBGene00008780	F14B4.1,F14B4.2	F14B4.2	0.0126271	0.0581921	-0.207736	0.348602	-0.265928	0.29041	0.556338	0.897255	0.208235	0.0483397	0.109799	0.0851146	0.00956684
WBGene00008781	F14B4.3	F14B4.3	0.00015966	-0.79476	-0.383017	-0.420472	0.411744	0.374289	-0.037455	0.000134103	0.00198648	0.00138465	0.00150211	0.00217069	0.770946
WBGene00009174	F26H9.2	F26H9.2	0.00160069	-1.33816	-0.306098	-0.117916	1.03206	1.22024	0.188183	0.00176916	0.229646	0.804339	0.00476321	0.00252243	0.538612
WBGene00009176	F26H9.4	F26H9.4	0.047833	-0.580749	-0.455172	-0.0184458	0.125577	0.562303	0.436727	0.0744454	0.148452	0.999383	0.862436	0.0820337	0.165169
WBGene00009177	F26H9.5	F26H9.5	0.000121007	-1.09352	-0.296438	-0.179921	0.797079	0.913596	0.116517	0.000137111	0.0173522	0.0888658	0.000405259	0.000243264	0.268686
WBGene00002026	hsp-70	C12C8.1	0.0106793	-0.406041	0.560334	1.59202	0.966376	1.99806	1.03169	0.593348	0.376734	0.0217866	0.107123	0.0096737	0.0886899
WBGene00003026	lin-41	C12C8.3	0.625466	0.111944	-0.0076	0.0104384	-0.119544	-0.101505	0.0180384	0.69056	0.999807	0.999502	0.651644	0.743793	0.997469
WBGene00010856	M04C9.1	M04C9.1	0.000583157	-1.89621	-0.319365	0.138812	1.57684	2.03502	0.458177	0.000876049	0.300319	0.806476	0.00179713	0.000663073	0.127588
WBGene00010858	M04C9.3	M04C9.3	0.00396622	-0.811786	-0.0434926	0.210319	0.768293	1.0221	0.253812	0.0088029	0.981905	0.412243	0.0107652	0.00372434	0.292361
WBGene00010859	M04C9.4	M04C9.4	0.176751	-0.0381342	0.0504531	0.256349	0.0885873	0.294483	0.205896	0.984519	0.966032	0.24332	0.855525	0.175559	0.37547
WBGene00008878	ppfr-1	F16A11.3	0.00043511	-0.67897	-0.257724	0.0642258	0.421247	0.743196	0.321949	0.000663944	0.0250361	0.633751	0.00420535	0.00046477	0.0113884
WBGene00008877	F16A11.2	F16A11.2	0.0447286	-0.401804	-0.210226	0.00657495	0.191578	0.408379	0.216801	0.0586207	0.313995	0.999893	0.372966	0.0556952	0.295375
WBGene00008876	F16A11.1	F16A11.1	0.0816366	-0.987173	-0.158536	0.0313225	0.828637	1.0185	0.189858	0.104642	0.95178	0.999565	0.167622	0.0956602	0.922546
WBGene00007641	C17E4.1,C17E4.12	C17E4.1	0.0325713	-0.0883828	-1.29733	0.522473	-1.20895	0.610856	1.81981	0.99456	0.0810431	0.558132	0.0996743	0.452103	0.0272627
WBGene00007643	C17E4.3	C17E4.3	0.0393499	0.0967475	-0.58429	0.29945	-0.681037	0.202702	0.88374	0.955322	0.123376	0.494178	0.0794177	0.736721	0.0346746
WBGene00044236	C17E4.11,pabp-2	C17E4.11	0.58795	-0.0185851	-0.0994266	-0.032379	-0.0808415	-0.0137939	0.0670476	0.993029	0.568108	0.966142	0.696563	0.997095	0.791573
WBGene00003172	mec-8	F46A9.6	0.219518	-0.19703	0.0352835	-0.099134	0.232314	0.097896	-0.134418	0.316796	0.981717	0.751328	0.22352	0.757592	0.571196
WBGene00009260	F30A10.1	F30A10.1	1.92863e-05	-2.44998	-0.134204	0.123032	2.31578	2.57301	0.257236	4.44774e-05	0.480662	0.539708	5.62117e-05	3.54262e-05	0.122702
WBGene00009261	F30A10.13,F30A10.2	F30A10.2	0.000459943	-0.36281	0.451654	1.14193	0.814464	1.50474	0.690274	0.0723478	0.0359308	0.00118634	0.00433938	0.000400936	0.008044
WBGene00006061	stl-1	F30A10.5	0.247974	-0.264786	-0.115596	0.0669812	0.14919	0.331767	0.182577	0.371862	0.848633	0.962369	0.73775	0.236989	0.620479
WBGene00009262	F30A10.3	F30A10.3	0.0161054	-0.635868	-0.0382567	0.0752961	0.597612	0.711164	0.113553	0.0267263	0.989683	0.932502	0.0329893	0.0181098	0.817071
WBGene00006062	F30A10.9	F30A10.9	0.000482893	-0.673461	-0.189281	0.0558737	0.484181	0.729335	0.245154	0.000711538	0.0706903	0.720686	0.00256696	0.000519364	0.0306627
WBGene00004887	smn-1	C41G7.1	0.0303253	-0.58103	0.0817119	0.219649	0.662742	0.800679	0.137937	0.0813828	0.957476	0.600655	0.0542386	0.0291032	0.840491
WBGene00077771	C41G7.9		0.000801062	-0.0323857	-0.0971958	0.372779	-0.0648101	0.405165	0.469975	0.826353	0.185286	0.00206301	0.421555	0.00149534	0.000837424
WBGene00077771	21ur-11854,C41G7.3	C41G7.3	0.000262541	-0.224606	-0.279407	0.0642794	-0.0548008	0.288885	0.343686	0.00197209	0.000842926	0.141789	0.211209	0.000739091	0.000373391
WBGene00008063	C41G7.6	C41G7.6	4.79423e-05	1.00283	-0.698042	1.15201	-1.70087	0.149181	1.85006	0.000675369	0.00276165	0.000391407	0.000108019	0.336147	8.37157e-05
WBGene00077525	C41G7.8	C41G7.8	0.0340334	-2.21378	-0.560888	-0.706581	1.65289	1.5072	-0.145693	0.0295122	0.653208	0.502332	0.0756345	0.0993139	0.987713
WBGene00007984	irx-1	C36F7.1	0.11025	-0.188612	-0.415088	-0.22745	-0.226476	-0.0388373	0.187639	0.490645	0.0862442	0.364763	0.367552	0.987143	0.494175
WBGene00010612	C04F12.6,C36F7.5	C04F12.6	2.39401e-05	0.508393	-1.29084	1.46204	-1.79923	0.953645	2.75288	0.0129368	0.000367968	0.0002324	0.00012184	0.00120824	2.29578e-05
WBGene00002276	lem-3	F42H11.2	0.0962961	-0.253268	-0.087186	0.163398	0.166082	0.416667	0.250584	0.281987	0.878428	0.569726	0.558899	0.0788492	0.288227
WBGene00010608	K07A1.1,K07A1.17	K07A1.1	0.000162754	-0.639442	-0.136583	0.395718	0.502859	1.03516	0.532301	0.000800642	0.166164	0.00507564	0.00204079	0.000140085	0.00163845
WBGene00010617	K07A1.13	K07A1.13	0.0292128	-0.545668	-0.307277	0.0620089	0.238391	0.607677	0.369286	0.0480542	0.236133	0.962249	0.389437	0.0337216	0.151192
WBGene00010610	K07A1.3,K07A1.4	K07A1.3	0.00858672	-0.374449	0.0440613	0.647869	0.418511	1.02232	0.603807	0.169707	0.987769	0.0331518	0.126735	0.00653706	0.0418818
WBGene00010614	cri-1	K07A1.7	0.224471	-0.631157	0.378902	0.842049	1.01006	1.47321	0.463147	0.721054	0.911978	0.543283	0.419713	0.196913	0.85648
WBGene00010615	K07A1.15,K07A1.9,ile-1	K07A1.9	2.82667e-05	-0.385553	-0.128111	-0.063211	0.257442	0.322342	0.0649001	3.75802e-05	0.00203951	0.0273065	0.000150349	7.66475e-05	0.0249439
WBGene00010616	K07A1.10	K07A1.10	0.0110292	-0.544977	-0.0126655	0.0773528	0.532311	0.62233	0.0900183	0.019819	0.999193	0.868381	0.0215167	0.0123561	0.813705
WBGene00003036	lin-53,rba-1	K07A1.12	0.0291561	-0.333375	-0.123167	-0.282601	0.210208	0.0507741	-0.159434	0.0316957	0.417203	0.0544728	0.130523	0.887702	0.256345
WBGene00004488	rps-19	T05F1.3	0.000182078	0.258345	0.151117	0.158745	-0.107228	-0.0995992	0.00762866	0.0001519	0.00110419	0.000910406	0.00412815	0.00544842	0.931479
WBGene00011491	T05F1.5	T05F1.5	0.188398	-0.157939	-0.598618	-0.105371	-0.440679	0.052568	0.493247	0.898202	0.181892	0.964821	0.351314	0.995182	0.282151
WBGene00000968	dhs-4	T05F1.10	0.00135368	-1.17024	0.0631466	0.0647939	1.23339	1.23504	0.00164736	0.00244049	0.952482	0.949085	0.00199435	0.00198412	0.999999
WBGene00007278	lab-1	C03D6.6	0.0252999	0.381473	-0.832293	0.859786	-1.21377	0.478314	1.69208	0.664721	0.182503	0.168295	0.0633852	0.518483	0.0210825
WBGene00003800	npp-14	C03D6.4	0.105233	-0.0405281	-0.0794398	-0.0945081	-0.0389117	-0.05398	-0.0150683	0.578652	0.169676	0.106503	0.605157	0.385295	0.953492
WBGene00007275	C03D6.1	C03D6.1	0.0848514	-0.605044	0.0655676	-0.0130366	0.670612	0.592007	-0.0786041	0.129338	0.986992	0.999891	0.0969249	0.137155	0.978211
WBGene00007297	C04F12.1	C04F12.1	0.348349	-0.0250004	-0.185658	0.240133	-0.160657	0.265133	0.42579	0.999237	0.803145	0.671209	0.857994	0.610005	0.29752
WBGene00007299	C04F12.5	C04F12.5	0.233387	0.336633	0.323894	0.309535	-0.012739	-0.027098	-0.0143591	0.273956	0.296555	0.324197	0.999768	0.997804	0.999669
WBGene00007301	C04F12.7	C04F12.7	0.000868086	-0.0939049	-0.922097	1.2451	-0.828192	1.339	2.16719	0.93389	0.0162317	0.00541395	0.0236577	0.00411874	0.000639075
WBGene00007302	C04F12.8	C04F12.8	0.116414	-0.455301	-0.322253	-0.10631	0.133049	0.348992	0.215943	0.120559	0.279086	0.889022	0.812911	0.234927	0.541052
WBGene00007303	rnh-1.3	C04F12.9	0.00265046	0.282326	0.221102	-1.11672	-0.0612243	-1.39905	-1.33783	0.397639	0.563058	0.00742126	0.977986	0.00318338	0.00377278
WBGene00007621	C16C2.4,fce-1,ocrl-1	C16C2.4	0.000740087	-0.677276	-0.167124	0.0575863	0.510153	0.734863	0.22471	0.00110304	0.141221	0.765292	0.00328868	0.000800759	0.0597374
WBGene00010488	K02A11.3	K02A11.3	0.00966372	-0.897421	-0.18669	-0.0809869	0.710731	0.816434	0.105703	0.0107198	0.596439	0.934836	0.0245291	0.0150742	0.872881
WBGene00044607	K02A11.4	K02A11.4	0.00536092	-4.0759	-0.641138	0.113108	3.43476	4.18901	0.754246	0.00738254	0.704521	0.996925	0.0137802	0.00667014	0.606392
WBGene00009157	F26E4.2	F26E4.2	0.00711282	-0.337797	0.137746	0.55043	0.475542	0.888226	0.412684	0.134871	0.664388	0.0301349	0.0488743	0.00541111	0.0760924
WBGene00009158	F26E4.3	F26E4.3	0.00845287	-0.455842	-0.2308	-0.500352	0.225042	-0.0445097	-0.269552	0.0133786	0.121021	0.00954228	0.129677	0.931787	0.077299
WBGene00009160	F26E4.4,F26E4.5	F26E4.5	0.00756547	0.00475756	-0.214373	-0.258233	-0.21913	-0.262991	-0.0438605	0.999491	0.02883	0.0150559	0.0267488	0.0141042	0.766609
WBGene00009163	drsh-1,tba-1	F26E4.10	0.0827466	0.0697996	0.0585112	-0.134563	-0.0112884	-0.204362	-0.193074	0.683901	0.776631	0.261576	0.997353	0.0899207	0.10595
WBGene00009408	F35C12.3	F35C12.3	0.0164284	-0.561317	-0.203375	-0.77865	0.357942	-0.217333	-0.575275	0.0512607	0.529807	0.0169312	0.1849	0.484666	0.0473679
WBGene00013449	Y67A6A.1	Y67A6A.1	0.000627876	-0.530337	-1.17487	0.725809	-0.644536	1.25615	1.90068	0.0559758	0.00333706	0.019576	0.0295017	0.00258578	0.000514106
WBGene00010730	K10C3.2	K10C3.2	0.0998385	0.0684516	0.00378247	0.056174	-0.0646691	-0.0122775	0.0523916	0.14822	0.998444	0.239452	0.171492	0.953908	0.278236
WBGene00010731	K10C3.4	K10C3.4	0.0204646	-1.25444	0.370359	-0.208985	1.6248	1.04545	-0.579344	0.043138	0.629049	0.888551	0.0178681	0.0765454	0.332054
WBGene00003659	nhr-69	T23H4.2	0.00514904	-0.821958	-0.232871	-0.261284	0.589087	0.560674	-0.0284131	0.00429675	0.239353	0.182725	0.0146531	0.0174694	0.99106
WBGene00003842	oct-1	F52F12.1	0.0485101	-0.543287	0.158981	0.234881	0.702268	0.778168	0.0759001	0.144901	0.838907	0.645247	0.0695638	0.0504159	0.976282
WBGene00003396	col-64,mom-4	F52F12.3	0.0016264	-0.779841	-0.30399	-0.212422	0.475851	0.56742	0.0915685	0.00132558	0.0414246	0.122815	0.00862944	0.00448123	0.608454
WBGene00009939	ztf-11	F52F12.6	0.527071	0.502137	0.476687	0.556567	-0.0254493	0.0544301	0.0798793	0.616777	0.64926	0.549369	0.999884	0.99888	0.996511
WBGene00009938	F52F12.5	F52F12.5	0.000955225	0.0945932	-1.07863	0.97529	-1.17322	0.880697	2.05392	0.926056	0.00807703	0.0116706	0.00591335	0.0168231	0.000685716
WBGene00013695	Y106G6A.2,Y106G6A.5	Y106G6A.2	0.00012792	-0.676492	-0.0595129	0.0240691	0.616979	0.700561	0.083582	0.000202299	0.472481	0.912528	0.000279188	0.000180602	0.256283
WBGene00013694	Y106G6A.1	Y106G6A.1	0.0249852	-1.3242	-0.2675	-0.0679864	1.0567	1.25622	0.199513	0.0290491	0.773748	0.993939	0.0607623	0.0346993	0.883546
WBGene00011985	T24D1.2	T24D1.2	0.0405137	-0.113349	-0.103362	0.190872	0.00998639	0.304221	0.294234	0.488753	0.551237	0.177654	0.998929	0.0461758	0.0514147
WBGene00011988	T24D1.5	T24D1.5	0.00231406	-0.166829	-0.304883	0.352281	-0.138054	0.51911	0.657164	0.197032	0.0338231	0.0206151	0.299052	0.00503149	0.00205229
WBGene00011986	T24D1.3,tag-179	T24D1.3	0.036424	-0.68642	-0.186885	-0.175221	0.499535	0.511199	0.0116641	0.0324001	0.62574	0.665352	0.0886552	0.0828017	0.999793
WBGene00001226	T23D8.3,eif-3.C,tsp-7	T23D8.4	0.00997458	-0.290236	-0.112248	-0.0750618	0.177989	0.215175	0.0371859	0.00833436	0.174574	0.403468	0.0458944	0.0242961	0.819116
WBGene00006379	sys-1	T23D8.9	0.00234729	-1.2825	-0.418139	-0.163443	0.864358	1.11905	0.254697	0.00234408	0.112316	0.649652	0.0102933	0.00394017	0.355616
WBGene00000476	C03C11.8,cfi-1	T23D8.8	0.0463766	-0.714455	-0.0439712	-0.0406904	0.670484	0.673765	0.00328076	0.0590775	0.994535	0.995647	0.0719107	0.0708473	0.999998
WBGene00008662	F10G8.2	F10G8.2	0.0426549	0.32906	-0.382729	1.46327	-0.711789	1.13421	1.846	0.856754	0.798762	0.0795405	0.425782	0.161705	0.0381511
WBGene00003564	F10G8.10,ncs-2	F10G8.5	0.0430855	-0.178691	0.0427117	-0.212302	0.221403	-0.0336105	-0.255013	0.168971	0.914414	0.106408	0.0943222	0.954331	0.0615812
WBGene00008666	F10G8.8	F10G8.8	0.000403382	-0.691204	-0.0515361	0.158042	0.639668	0.849246	0.209578	0.000863391	0.797009	0.146446	0.00116966	0.000383993	0.0651001
WBGene00007156	B0379.2	B0379.2	0.0108512	-0.0321934	-1.07523	0.729055	-1.04304	0.761248	1.80429	0.999231	0.0491557	0.153226	0.0541722	0.136729	0.00811028
WBGene00007159	B0379.7	B0379.7	0.00140784	1.33606	-0.596888	1.18778	-1.93295	-0.148284	1.78466	0.00783121	0.113917	0.0120374	0.00193958	0.86471	0.00263501
WBGene00007054	scpl-1	B0379.4	0.00791506	-0.506563	-0.27938	-0.0230758	0.227182	0.483487	0.256304	0.00980116	0.0736123	0.989546	0.1333	0.011613	0.0950986
WBGene00013700	Y106G6D.3	Y106G6D.3	0.00799606	0.594392	-1.07611	0.880581	-1.6705	0.286189	1.95669	0.289841	0.0612665	0.111193	0.0138614	0.750986	0.00779331
WBGene00013704	Y106G6D.5,Y106G6D.6	Y106G6D.6	0.000430106	-1.34769	-0.116105	0.0475917	1.23158	1.39528	0.163697	0.000642975	0.685189	0.961907	0.000917089	0.00056058	0.462228
WBGene00008886	F16C3.2	F16C3.2	0.00892824	-0.725713	0.197179	0.381443	0.922892	1.10716	0.184265	0.0371348	0.652306	0.230981	0.0162297	0.00839778	0.692357
WBGene00044243	tag-72	C25A1.3	0.245035	-0.234549	-0.184382	-0.0949788	0.0501672	0.13957	0.0894029	0.236752	0.381503	0.788406	0.95592	0.569455	0.814402
WBGene00001442	fkh-10	C25A1.2	0.019205	-0.743539	0.35276	0.251718	1.0963	0.995256	-0.101042	0.0723821	0.421583	0.645786	0.0201523	0.0281501	0.956945
WBGene00007706	C25A1.4	C25A1.4	0.123486	0.058797	-0.105064	-0.210955	-0.163861	-0.269752	-0.105892	0.905525	0.664973	0.222588	0.371494	0.119324	0.660259
WBGene00007709	clec-87	C25A1.8	0.000583987	0.99778	-0.255945	0.990369	-1.25373	-0.00741179	1.24631	0.00264807	0.224673	0.00272462	0.00109533	0.999864	0.00112101
WBGene00000931	dao-5	C25A1.10	0.0123601	0.173049	0.0137279	-0.145784	-0.159321	-0.318833	-0.159512	0.0722793	0.990534	0.119055	0.0924889	0.00904188	0.092165
WBGene00007711	C25A1.12	C25A1.12	0.100559	-0.258769	-0.213408	0.0131122	0.0453611	0.271881	0.22652	0.173347	0.270471	0.998997	0.963321	0.152815	0.237625
WBGene00000095	aha-1	C25A1.11	0.0480143	-0.299369	-0.323999	-0.186781	-0.0246296	0.112588	0.137218	0.0660047	0.0514758	0.235055	0.988546	0.558746	0.424556
WBGene00013708	Y106G6E.4	Y106G6E.4	0.00627537	-0.945553	-0.184433	0.118066	0.761119	1.06362	0.302499	0.0100298	0.625959	0.847806	0.021764	0.00650106	0.299935
WBGene00013709	ced-12,csnk-1	Y106G6E.6	0.000962535	-0.76596	-0.105394	-0.220957	0.660565	0.545002	-0.115563	0.000956412	0.445941	0.0819886	0.00170217	0.00355556	0.384111
WBGene00013860	ZC247.2	ZC247.2	0.00911843	-0.289972	0.0350429	0.0581956	0.325015	0.348168	0.0231527	0.0206823	0.913962	0.727523	0.0138057	0.0107669	0.971554
WBGene00013859	ZC247.1	ZC247.1	2.80274e-05	-0.121035	-0.0548283	0.434591	0.0662063	0.555626	0.48942	0.011089	0.142076	0.000103221	0.0835453	4.29744e-05	7.08474e-05
WBGene00007047	wts-1	T20F10.1	0.0101547	-0.178205	0.0643649	0.199372	0.24257	0.377577	0.135007	0.0977744	0.66794	0.0700115	0.0374148	0.00786387	0.203366
WBGene00013713	T20F10.4,T20F10.5,T20F10.9,Y106G6G.2,Y106G6G.4,Y106G6G.6	Y106G6G.4	0.00230427	0.284404	-0.459352	0.878734	-0.743756	0.59433	1.33809	0.273321	0.0796642	0.00886512	0.016199	0.0351364	0.001813
WBGene00013892	ZC434.4	ZC434.4	0.0463547	-0.392129	-0.207484	-0.028106	0.184645	0.364023	0.179378	0.0524888	0.286299	0.990504	0.358405	0.0662933	0.377247
WBGene00013891	ZC434.3	ZC434.3	3.97087e-05	-0.63782	0.374229	0.89131	1.01205	1.52913	0.517081	0.000999823	0.00764056	0.000272084	0.000176623	4.5866e-05	0.00225623
WBGene00013894	ZC434.8	ZC434.8	0.000562796	0.260972	-0.392956	0.65465	-0.653928	0.393678	1.04761	0.0712591	0.0183843	0.0027939	0.0028057	0.0182657	0.000446685
WBGene00003587	ned-8	F45H11.2	0.0817336	0.208846	0.139163	0.315403	-0.0696834	0.106557	0.17624	0.20873	0.455682	0.0676075	0.844368	0.633249	0.301886
WBGene00077521	F45H11.6,mgl-2	F45H11.6	0.125793	-0.238639	-0.180524	-0.300251	0.0581147	-0.0616123	-0.119727	0.206704	0.36799	0.114248	0.927334	0.915595	0.641128
WBGene00000843	cup-2	F25D7.1	0.200352	-0.16646	-0.0217082	0.0246207	0.144751	0.19108	0.0463288	0.275801	0.991037	0.987111	0.361679	0.20268	0.926596
WBGene00009113	F25D7.4	F25D7.4	0.0182129	0.366387	0.0292126	0.293502	-0.337174	-0.0728851	0.264289	0.0280369	0.977855	0.0581033	0.037087	0.776073	0.0801816
WBGene00003902	pab-1	Y106G6H.2	0.00581292	-0.0978169	0.144438	-0.10416	0.242255	-0.00634343	-0.248598	0.147156	0.0465776	0.124328	0.00763955	0.997479	0.00694246
WBGene00013717	Y106G6H.4	Y106G6H.4	0.444074	-0.0936585	0.191952	0.341156	0.28561	0.434814	0.149204	0.982181	0.879324	0.606382	0.712962	0.443447	0.936062
WBGene00013718	Y106G6H.5	Y106G6H.5	0.0101234	-0.28435	-0.18121	0.0438815	0.10314	0.328232	0.225092	0.0203773	0.0880604	0.842936	0.344864	0.0122294	0.0449155
WBGene00013719	Y106G6H.6	Y106G6H.6	0.593168	-0.182055	-0.151883	-0.12737	0.0301719	0.0546852	0.0245133	0.579855	0.692034	0.78298	0.995346	0.974244	0.997476
WBGene00001112	duo-3	Y106G6H.12	0.000837554	-1.28829	-0.318086	0.031279	0.970208	1.31957	0.349365	0.00110936	0.141547	0.991081	0.00330945	0.00100997	0.109499
WBGene00013724	Y106G6H.14,Y106G6H.15	Y106G6H.14	0.0201348	-0.290456	0.0261329	0.159227	0.316589	0.449683	0.133094	0.0707059	0.986112	0.3225	0.0540483	0.0165127	0.439904
WBGene00009508	F37D6.2	F37D6.2	0.0279297	-0.324259	-0.229128	0.178364	0.0951304	0.502622	0.407492	0.114414	0.269203	0.427495	0.803352	0.0291206	0.0579479
WBGene00009507	mus-101	F37D6.1	0.0646397	-0.597216	-0.268826	0.046411	0.32839	0.643627	0.315237	0.0890002	0.504336	0.992714	0.369441	0.0711166	0.396377
WBGene00000492	che-13	F59C6.7	0.254103	-0.45509	-0.00995249	0.56656	0.445137	1.02165	0.576512	0.712786	0.999994	0.579249	0.724794	0.208367	0.567745
WBGene00003742	nlp-4	F59C6.6	0.000997024	0.324993	0.295485	-0.0919088	-0.0295083	-0.416902	-0.387394	0.00412226	0.00589341	0.234488	0.873725	0.00158968	0.00211027
WBGene00006578	tli-1	F25H2.1	0.717139	-0.0801402	0.116574	0.0341937	0.196714	0.114334	-0.0823806	0.959964	0.893755	0.996504	0.670895	0.898726	0.956851
WBGene00009119	F25H2.5	F25H2.5	0.00176301	0.271005	0.248887	0.0417373	-0.0221182	-0.229268	-0.207149	0.00306308	0.00423024	0.573465	0.88204	0.0057579	0.0083878
WBGene00011906	hsp-12.1	T22A3.2	0.0163081	-0.480098	-0.00658057	0.507374	0.473517	0.987472	0.513955	0.124007	0.999971	0.10629	0.128767	0.0119337	0.10246
WBGene00015238	B0511.13,B0511.7	B0511.13	0.12632	-0.235097	-0.141374	0.127877	0.0937235	0.362975	0.269251	0.332663	0.667115	0.724063	0.858744	0.120516	0.252506
WBGene00015235	cdc-26,eif-3.E,tag-264	B0511.9	0.00309937	-0.205127	-0.114273	-0.101082	0.0908538	0.104045	0.013191	0.00224664	0.0195651	0.0298789	0.0426357	0.0270785	0.920285
WBGene00015237	B0511.11,B0511.12,B0511.14	B0511.12	0.0385139	-0.141065	-0.341521	0.152634	-0.200455	0.2937	0.494155	0.598699	0.104466	0.546646	0.363006	0.157338	0.0329561
WBGene00016390	C34B2.5	C34B2.5	0.0829331	0.0154256	0.0440543	0.348626	0.0286286	0.3332	0.304572	0.99876	0.973709	0.0992452	0.992329	0.112856	0.144112
WBGene00016391	C34B2.6	C34B2.6	0.000127133	-0.503914	-0.138088	0.143615	0.365827	0.647529	0.281702	0.000296263	0.0373569	0.0327665	0.00103463	0.00013063	0.00284087
WBGene00016395	C34B2.10	C34B2.10	0.000259397	0.151291	0.113461	0.532984	-0.0378304	0.381692	0.419523	0.0272688	0.0695324	0.000239985	0.647067	0.000868712	0.000598347
WBGene00016392	sdha-2	C34B2.7	0.00656257	-0.198678	-0.249121	0.0801163	-0.0504429	0.278794	0.329237	0.0491572	0.0230468	0.44805	0.739202	0.0155154	0.00849364
WBGene00016393	C34B2.8	C34B2.8	0.0426874	0.108633	0.0507962	0.21833	-0.0578366	0.109697	0.167534	0.263298	0.742457	0.0377237	0.670406	0.257846	0.0867287
WBGene00016394	C34B2.9	C34B2.9	0.235711	-0.683769	-0.156785	-0.0181339	0.526984	0.665635	0.138651	0.261269	0.952901	0.999915	0.424749	0.276548	0.966298
WBGene00015017	B0205.1	B0205.1	0.0177479	-0.829389	-0.25143	0.089879	0.577958	0.919268	0.341309	0.0263149	0.514509	0.945914	0.0841015	0.0183992	0.312133
WBGene00044644	B0205.13	B0205.13	0.00636277	-0.193832	0.8788	0.30507	1.07263	0.498902	-0.573729	0.58287	0.0122902	0.284697	0.00590813	0.0813948	0.052856
WBGene00015022	B0205.8	B0205.8	0.0179997	0.0607913	0.159762	0.362939	0.0989711	0.302148	0.203177	0.788613	0.205386	0.016948	0.500729	0.0319624	0.110024
WBGene00004466	rpn-10	B0205.3	0.144611	-0.132813	0.0117012	-0.0916936	0.144514	0.0411196	-0.103395	0.22068	0.996167	0.447839	0.180402	0.876609	0.367589
WBGene00015025	B0205.11	B0205.11	0.000973283	-1.04087	-0.152562	0.188389	0.888306	1.22926	0.340951	0.00181743	0.515318	0.372931	0.00333521	0.000951324	0.0916991
WBGene00015019	B0205.4	B0205.4	0.00424197	-1.67377	0.0269969	0.127714	1.70076	1.80148	0.100717	0.00738261	0.999386	0.945265	0.00695776	0.00561599	0.971324
WBGene00018850	F55A3.5,F55A3.6	F55A3.5	0.368006	-0.379883	-2.1131	-1.40359	-1.73322	-1.02371	0.709515	0.986038	0.379621	0.651113	0.513578	0.813587	0.922632
WBGene00018849	F55A3.7	F55A3.7	0.0593746	-1.32298	-0.879822	-0.0634294	0.443158	1.25955	0.816393	0.0777036	0.229648	0.997987	0.666416	0.0899206	0.27048
WBGene00016462	C35E7.10	C35E7.10	0.0506212	0.198883	-0.530177	0.658625	-0.72906	0.459741	1.1888	0.880576	0.338786	0.214933	0.167967	0.432631	0.0398369
WBGene00021386	Y37F4.5	Y37F4.5	0.280475	0.481525	-0.194501	0.227328	-0.676026	-0.254197	0.421829	0.476534	0.914107	0.873827	0.259788	0.836251	0.566057
WBGene00021388	Y37F4.7	Y37F4.7	0.681174	-0.153845	0.0968896	-0.0843498	0.250735	0.0694952	-0.181239	0.878019	0.963201	0.97493	0.65773	0.985513	0.821609
WBGene00044289	Y37F4.8	Y37F4.8	0.855909	-0.462304	-0.165102	-0.518137	0.297202	-0.055833	-0.353035	0.903752	0.994456	0.872823	0.970159	0.999778	0.952237
WBGene00021387	Y37F4.6	Y37F4.6	0.0330759	-0.73463	-0.152398	0.0126495	0.582233	0.74728	0.165047	0.0420736	0.811128	0.99983	0.0869309	0.0397781	0.775915
WBGene00020860	nspd-10	T27C10.7	0.000247118	1.25957	-0.628045	1.38686	-1.88762	0.12729	2.01491	0.00218827	0.028044	0.00150912	0.000449905	0.767248	0.000349264
WBGene00003068	lrk-1	T27C10.6	0.312676	0.120114	-0.0222465	0.185971	-0.142361	0.0658568	0.208218	0.707001	0.996497	0.424732	0.60446	0.925444	0.35016
WBGene00018630	F49D11.6	F49D11.6	0.00964887	-1.5203	-0.565115	0.707259	0.955185	2.22756	1.27237	0.0308217	0.407553	0.267189	0.128874	0.00794046	0.0552579
WBGene00000780	cpn-4	F49D11.8	0.00077242	0.12251	0.241911	0.432445	0.119402	0.309936	0.190534	0.063919	0.0060359	0.000645267	0.0691934	0.0023628	0.0144569
WBGene00045433	F49D11.10		0.0992683	-0.400139	-0.12639	-0.187094	0.273749	0.213045	-0.0607041	0.0816735	0.709801	0.458634	0.22361	0.371546	0.948023
WBGene00018632	tag-296	F49D11.9	0.00532705	-0.603111	0.096727	0.279467	0.699838	0.882578	0.18274	0.0192494	0.822241	0.198072	0.0113146	0.00479857	0.453486
WBGene00044262	Y95D11A.2	Y95D11A.2	0.807855	-0.14823	-0.64464	0.0550369	-0.49641	0.203267	0.699677	0.997264	0.84435	0.999857	0.917491	0.993084	0.812855
WBGene00013122	Y52B11A.2,spe-38	Y52B11A.2	0.0901439	-0.416927	0.022564	-0.187652	0.439491	0.229275	-0.210216	0.117248	0.998107	0.569325	0.10104	0.433623	0.492731
WBGene00013124	Y52B11A.4	Y52B11A.4	0.142692	0.0620851	0.486881	0.230069	0.424796	0.167983	-0.256812	0.981407	0.143009	0.585502	0.201524	0.766958	0.51189
WBGene00013128	Y52B11A.9	Y52B11A.9	0.046004	-0.113714	-0.205076	-0.111927	-0.0913616	0.00178738	0.0931489	0.194343	0.0346893	0.201858	0.313494	0.999974	0.301727
WBGene00014914	Y52B11A.11	Y52B11A.11	0.266821	0.194722	-0.00642892	0.391051	-0.201151	0.196329	0.39748	0.752496	0.999984	0.311857	0.735868	0.748354	0.301964
WBGene00001980	hmr-1	W02B9.1	0.00560863	-0.402085	0.00200064	-0.0936299	0.404086	0.308456	-0.0956306	0.00713906	0.999981	0.445977	0.00700894	0.0186348	0.431636
WBGene00004706	F28D9.4,Y52B11C.1,rsr-1	F28D9.1	0.0524639	-0.214359	0.00558307	-0.209647	0.219942	0.004712	-0.21523	0.114623	0.999781	0.121907	0.106623	0.999868	0.113331
WBGene00013177	rsy-1	Y53H1A.1	0.0285926	-0.201385	0.0826856	0.00432499	0.284071	0.20571	-0.0783606	0.0755513	0.529466	0.999811	0.0246854	0.0708248	0.565498
WBGene00009750	F46A8.7	F46A8.7	0.0455362	-1.76056	0.162712	-1.67646	1.92328	0.0841015	-1.83918	0.107901	0.990073	0.123668	0.0834878	0.998573	0.0952068
WBGene00009465	F36D1.6	F36D1.6	0.0176187	-0.729498	-0.953919	0.325624	-0.224421	1.05512	1.27954	0.125407	0.0567646	0.590823	0.797192	0.0410166	0.0213292
WBGene00009461	F36D1.1,F36D1.9	F36D1.1	0.358676	-0.266601	-0.101286	0.31278	0.165315	0.579381	0.414066	0.795486	0.983138	0.716707	0.935249	0.319507	0.543118
WBGene00013181	Y53H1B.2	Y53H1B.2	0.00033528	0.24257	-0.0956175	0.266037	-0.338188	0.0234661	0.361654	0.002396	0.0651995	0.00167909	0.000656637	0.798088	0.000503805
WBGene00010417	H25P06.4,cutl-10	H25P06.4	0.712567	-0.156549	-0.155701	-0.0160636	0.000847591	0.140485	0.139637	0.808627	0.810889	0.999674	1	0.850042	0.852131
WBGene00010416	H25P06.1	H25P06.1	0.656553	0.160226	0.206622	0.205902	0.0463956	0.0456752	-0.000720345	0.814017	0.688138	0.690148	0.993207	0.99351	1
WBGene00077770	M04D5.3		0.00173562	-1.40298	0.34165	0.130244	1.74463	1.53322	-0.211405	0.00430972	0.327789	0.870548	0.00187623	0.00307827	0.645069
WBGene00044250	F56G4.7,oac-34,pes-2.2	F56G4.7	0.208258	-0.40362	-0.97962	-0.900269	-0.576	-0.49665	0.0793509	0.775408	0.230994	0.277502	0.570124	0.664066	0.99718
WBGene00010161	F56G4.6	F56G4.6	0.00607542	-1.08176	-0.118707	0.116616	0.963049	1.19837	0.235323	0.00984177	0.886603	0.891422	0.0149784	0.00674969	0.551467
WBGene00000010	aat-9	Y53H1C.1	0.00232271	-0.777726	-0.0498883	0.0365755	0.727838	0.814301	0.0864638	0.00359316	0.942505	0.97536	0.00461591	0.00301719	0.783436
WBGene00001215	ego-2	Y53H1C.2	0.0871125	-0.0853208	0.176467	0.309227	0.261788	0.394548	0.13276	0.880085	0.507226	0.172111	0.254178	0.0884399	0.689263
WBGene00014184	C27C7.2,ZK1025.4	ZK1025.4	0.647072	-0.407645	-0.608154	-1.06345	-0.200509	-0.655806	-0.455297	0.953409	0.870643	0.598161	0.993746	0.845645	0.937481
WBGene00014189	nhr-73	C27C7.4	0.000484646	-0.893148	-0.179476	-1.4777	0.713672	-0.584554	-1.29823	0.0038588	0.43456	0.000547322	0.00891061	0.0182835	0.000912184
WBGene00014182	ZK1025.2	ZK1025.2	0.00106046	-0.303234	0.111499	-0.948844	0.414733	-0.64561	-1.06034	0.0929166	0.646487	0.00168132	0.0347316	0.00723849	0.00109153
WBGene00014185	ZK1025.5	ZK1025.5	0.0401448	-0.999954	0.073108	0.173952	1.07306	1.17391	0.100844	0.0761336	0.992895	0.920944	0.061294	0.0460494	0.982059
WBGene00014183	ZK1025.3	ZK1025.3	0.000274384	-0.834503	-0.109345	0.17282	0.725159	1.00732	0.282164	0.00054498	0.383042	0.139796	0.000948227	0.000264739	0.0313228
WBGene00003703	nhr-113	ZK1025.9	0.081771	-1.42593	-0.276618	-0.336848	1.14932	1.08909	-0.0602302	0.0786545	0.898756	0.838131	0.144693	0.166304	0.998634
WBGene00010650	K08C9.1	K08C9.1	0.0122391	0.644714	-1.3727	0.914876	-2.01741	0.270163	2.28757	0.417857	0.0690057	0.208805	0.0192955	0.883417	0.0123302
WBGene00010651	K08C9.2	K08C9.2	0.00134251	0.405756	-0.716982	0.896856	-1.12274	0.4911	1.61384	0.133809	0.0225903	0.0101718	0.00441881	0.077576	0.00109682
WBGene00000641	col-65	K08C9.4	0.00426158	0.180221	-0.467896	0.0137339	-0.648117	-0.166487	0.48163	0.22944	0.0124748	0.997624	0.00372868	0.27279	0.0112348
WBGene00045218	K08C9.10,K08C9.8	K08C9.8	0.663085	-0.766721	-0.697008	-0.339491	0.0697134	0.42723	0.357517	0.679459	0.732509	0.951781	0.999511	0.912125	0.944637
WBGene00009313	F32B4.2	F32B4.2	0.0258922	0.645363	-0.706044	1.10896	-1.35141	0.463601	1.81501	0.386926	0.32901	0.113052	0.0629543	0.608973	0.0238158
WBGene00009315	F32B4.5	F32B4.5	0.0112452	0.289402	-0.152884	-0.02778	-0.442286	-0.317182	0.125104	0.0409518	0.244011	0.97287	0.00930259	0.0301566	0.364151
WBGene00001131	dys-1	F15D3.1	0.00169032	-0.321783	0.117866	0.132488	0.43965	0.454271	0.0146213	0.00734234	0.183443	0.135813	0.00226026	0.00199309	0.986989
WBGene00008856	F15D3.6	F15D3.6	0.0283968	-0.415978	-0.00400006	-0.255161	0.411978	0.160817	-0.251161	0.0388022	0.999968	0.16452	0.0400592	0.42746	0.171224
WBGene00008858	F15D3.8	F15D3.8	0.382126	-0.3347	0.487277	-0.211386	0.821976	0.123314	-0.698662	0.871144	0.709889	0.960522	0.371162	0.991399	0.480504
WBGene00004963	spe-9	C17D12.6	0.114679	0.833099	0.122322	0.723724	-0.710777	-0.109375	0.601402	0.158351	0.97522	0.223026	0.232367	0.981923	0.32886
WBGene00007640	C17D12.7	C17D12.7	0.297573	-0.182227	-0.494309	-0.160292	-0.312082	0.0219349	0.334017	0.842571	0.258375	0.883692	0.556554	0.999595	0.510727
WBGene00008681	scrm-4	F11A6.2	0.00133111	-1.35467	-0.481987	-0.696979	0.872683	0.657691	-0.214992	0.00101064	0.0444861	0.0124712	0.00545287	0.0153568	0.360236
WBGene00011935	scrm-1	T22H2.5	0.389914	-0.184364	-0.192704	-0.304514	-0.00833988	-0.12015	-0.11181	0.669096	0.642264	0.339038	0.999936	0.86538	0.886734
WBGene00005523	T22H2.4,sri-11	T22H2.3	0.838856	-0.594707	-0.266999	-0.280504	0.327708	0.314203	-0.0135051	0.800698	0.973893	0.970051	0.954165	0.959102	0.999996
WBGene00009414	F35E2.7,oac-19	F35E2.7	0.0736796	-1.10174	-0.732052	0.125562	0.369683	1.2273	0.857614	0.123539	0.322341	0.984235	0.753981	0.0909551	0.231488
WBGene00044270	F35E2.10,F35E2.9	F35E2.10	0.065273	-0.55786	-0.518865	0.418804	0.0389953	0.976664	0.937669	0.320782	0.366832	0.511208	0.998855	0.0794034	0.0896088
WBGene00009411	F35E2.3	F35E2.3	0.00442121	-1.23966	-0.185742	0.897999	1.05392	2.13766	1.08374	0.0237739	0.867791	0.0684289	0.0411142	0.00324356	0.0374962
WBGene00009412	F35E2.5	F35E2.5	0.0146163	0.0540985	-0.459772	0.720937	-0.513871	0.666839	1.18071	0.990304	0.206515	0.059315	0.156901	0.0754367	0.0110062
WBGene00006876	21ur-13288,vab-10	ZK1151.1	0.00770131	0.0638181	0.033148	0.0372942	-0.0306701	-0.026524	0.00414616	0.00567276	0.0560457	0.0382652	0.0713543	0.109351	0.957008
WBGene00077772	T02G6.10		0.0393396	-0.213182	0.760842	-0.437862	0.974024	-0.22468	-1.1987	0.851782	0.142165	0.450961	0.0700885	0.832826	0.036061
WBGene00012947	Y47H9C.1	Y47H9C.1	0.00752073	0.555813	1.23016	1.23987	0.674346	0.684056	0.0097092	0.13583	0.0103308	0.0100389	0.0783178	0.0750117	0.999945
WBGene00000415	ced-1	Y47H9C.4	0.0407976	-0.372294	0.0738995	0.0905619	0.446193	0.462856	0.0166624	0.0940314	0.90778	0.849279	0.0541561	0.0481593	0.998644
WBGene00012950	Y47H9C.7	Y47H9C.7	0.00144638	-0.578554	-0.255285	-0.0531077	0.323269	0.525446	0.202177	0.00154474	0.0312595	0.770073	0.0137134	0.00223955	0.0665359
WBGene00011155	R09B3.2,R09B3.3,exo-3	R09B3.2	0.00130292	0.350736	0.256362	0.443385	-0.0943745	0.0926493	0.187024	0.00282789	0.00915386	0.00114403	0.209294	0.218482	0.0280283
WBGene00003123	mag-1	R09B3.5	0.0988009	0.100705	0.112899	0.292892	0.0121944	0.192187	0.179992	0.657399	0.585176	0.0803388	0.998718	0.242615	0.279251
WBGene00001836	fdps-1,hda-3	R06C1.1	0.0636396	-0.331132	-0.161373	0.00115052	0.169759	0.332282	0.162523	0.0788817	0.422663	0.999999	0.388786	0.0780637	0.417876
WBGene00006958	wve-1	R06C1.3	0.0219417	-0.505645	-0.18561	-0.0405661	0.320035	0.465079	0.145044	0.0233511	0.362344	0.973844	0.100659	0.0310875	0.528476
WBGene00002004	Y53C10A.2,Y53C10A.3,hsf-1	Y53C10A.12	0.055834	-0.264086	-0.156156	0.157121	0.10793	0.421207	0.313277	0.195388	0.518163	0.513981	0.744169	0.0522162	0.125924
WBGene00013137	Y53C10A.6	Y53C10A.6	0.0997263	-0.621891	-0.326	-0.289062	0.295891	0.332829	0.036938	0.0770737	0.369087	0.449508	0.433658	0.355654	0.996179
WBGene00010246	F58D5.7,F58D5.8	F58D5.7	0.000789219	0.239314	-0.777729	1.50467	-1.01704	1.26536	2.2824	0.548929	0.0329128	0.00300915	0.012906	0.00578617	0.000595498
WBGene00002240	F58D5.9,ksr-2	F58D5.4	0.0308378	-0.369432	-0.315944	0.580275	0.0534883	0.949708	0.896219	0.396992	0.503019	0.150211	0.993079	0.0340537	0.0412733
WBGene00002000	hrp-2	F58D5.1	0.0428814	0.0163966	-0.121436	-0.36543	-0.137833	-0.381827	-0.243994	0.997706	0.602669	0.0552439	0.518494	0.0480104	0.174899
WBGene00010242	F58D5.2	F58D5.2	0.0386071	0.545992	0.837752	0.737818	0.29176	0.191826	-0.0999338	0.140203	0.0386914	0.0583028	0.497954	0.754409	0.948502
WBGene00010825	M01G12.14,Y47H10A.3,rrf-2	M01G12.14	0.000354268	-0.593347	-0.0106733	-2.97213	0.582674	-2.37879	-2.96146	0.136262	0.99994	0.00045422	0.143007	0.00109176	0.000460679
WBGene00011026	R05D7.1	R05D7.1	0.0753416	0.189227	0.181024	0.457021	-0.00820283	0.267794	0.275997	0.468846	0.499077	0.0589135	0.999859	0.249157	0.233012
WBGene00011028	R05D7.3,R05D7.6	R05D7.3	0.325262	-0.464104	-0.481399	0.0674535	-0.0172946	0.531558	0.548852	0.556443	0.53186	0.99649	0.999939	0.464404	0.44261
WBGene00011029	R05D7.4	R05D7.4	0.223633	-0.14668	0.00729004	0.186818	0.15397	0.333498	0.179528	0.687344	0.999923	0.533926	0.658683	0.18126	0.56063
WBGene00077559	R05D7.7	R05D7.7	0.0111505	-0.514666	0.363766	0.725126	0.878432	1.23979	0.36136	0.160347	0.345271	0.0601024	0.032194	0.00955354	0.349509
WBGene00008783	F14B6.2	F14B6.2	0.758178	0.0687244	-0.153255	0.176815	-0.22198	0.10809	0.33007	0.995428	0.9552	0.93448	0.883652	0.983028	0.721555
WBGene00009609	F41D3.14,F41D3.8,oac-27	F41D3.4	0.403258	0.0863122	0.830901	1.17411	0.744588	1.0878	0.343208	0.999293	0.684945	0.460419	0.744846	0.512471	0.961057
WBGene00010166	gmd-2	F56H6.5	0.0541205	-0.741979	-0.168774	0.145174	0.573205	0.887153	0.313948	0.088689	0.865	0.906477	0.178834	0.0511963	0.545417
WBGene00008476	E03H4.8	E03H4.8	0.00659816	0.0995771	-0.196426	-1.10815	-0.296003	-1.20773	-0.911724	0.932056	0.682785	0.0099556	0.414309	0.00725521	0.0200209
WBGene00008477	clec-17	E03H4.10	0.293108	-0.407388	-0.200839	0.527405	0.206549	0.934793	0.728243	0.781527	0.961924	0.641143	0.958901	0.268802	0.4265
WBGene00012102	T27F6.1	T27F6.1	0.00271122	-0.823507	-1.1849	0.523717	-0.361392	1.34722	1.70862	0.0404566	0.0114337	0.154912	0.352043	0.00714077	0.0029202
WBGene00012107	T27F6.8	T27F6.8	0.15386	-0.400076	-0.197713	-0.184326	0.202364	0.21575	0.0133864	0.121261	0.514671	0.561879	0.498848	0.455163	0.999564
WBGene00004181	pri-2	W02D9.1	0.753479	-0.140303	0.0815126	-0.00364469	0.221816	0.136659	-0.0851573	0.894899	0.975155	0.999998	0.71077	0.90153	0.971929
WBGene00012210	W02D9.4	W02D9.4	0.75631	-0.129572	-0.292418	0.0187743	-0.162846	0.148346	0.311192	0.974381	0.797939	0.999914	0.952028	0.962748	0.769518
WBGene00001008	dlk-1	F33E2.2	0.778425	0.0219116	0.000448243	0.0879946	-0.0214634	0.0660829	0.0875463	0.995193	1	0.800272	0.995475	0.89743	0.802469
WBGene00009361	F33E2.5,T07D10.8	F33E2.5	0.00255891	-0.502818	-0.841254	-0.430568	-0.338436	0.0722498	0.410686	0.0129235	0.00188053	0.0223821	0.0501271	0.821417	0.0263496
WBGene00011586	flp-33	T07D10.6	0.376096	-0.0241189	0.240527	0.229673	0.264646	0.253792	-0.0108542	0.998888	0.567669	0.597959	0.503286	0.531706	0.999898
WBGene00010420	H28O16.2	H28O16.2	0.0508002	-0.346623	-0.297126	0.0459669	0.0494969	0.392589	0.343093	0.112095	0.169052	0.973308	0.967227	0.0780325	0.115351
WBGene00011545	T06G6.3	T06G6.3	0.0017961	0.481587	-0.630703	-0.311001	-1.11229	-0.792587	0.319703	0.0327207	0.0127574	0.125499	0.00151284	0.00550707	0.116301
WBGene00011551	T06G6.12,T06G6.13	T06G6.12	0.127327	0.233074	0.308315	0.652972	0.0752411	0.419897	0.344656	0.685551	0.506132	0.103008	0.980441	0.302671	0.430261
WBGene00012192	W02A11.1	W02A11.1	0.181361	-0.0850329	-0.160041	-0.196667	-0.0750079	-0.111634	-0.0366265	0.691849	0.283203	0.177153	0.758776	0.518713	0.957754
WBGene00012193	vps-25	W02A11.2	0.148597	-0.40418	0.0723106	0.122093	0.476491	0.526273	0.0497826	0.288381	0.979164	0.914347	0.200255	0.156454	0.99287
WBGene00000138	amx-2	B0019.1	0.169828	-0.1794	0.0168919	-0.106668	0.196292	0.0727324	-0.12356	0.239316	0.995805	0.573179	0.194232	0.790045	0.473876
WBGene00023459	Y18D10A.1,Y18D10A.26	Y18D10A.26	0.111637	-0.629105	-0.215825	0.112369	0.413279	0.741474	0.328194	0.167605	0.797699	0.959954	0.404515	0.107863	0.560652
WBGene00012475	Y18D10A.2,Y18D10A.3	Y18D10A.2	0.887953	-0.226418	-0.153426	-0.0864962	0.0729917	0.139921	0.0669298	0.871941	0.952569	0.990519	0.994215	0.963063	0.995513
WBGene00012479	Y18D10A.9	Y18D10A.9	0.732375	-0.0870823	0.00371167	-0.0171879	0.090794	0.0698944	-0.0208996	0.771105	0.99997	0.997069	0.750669	0.859409	0.99479
WBGene00012481	Y18D10A.11	Y18D10A.11	0.044764	0.182625	-0.193205	0.0481249	-0.37583	-0.1345	0.24133	0.264225	0.233556	0.93285	0.0350584	0.459149	0.13476
WBGene00012487	Y18D10A.23,clec-106	Y18D10A.23	0.0860886	0.487142	-0.226734	0.26079	-0.713875	-0.226352	0.487523	0.22049	0.70189	0.6178	0.0795813	0.702837	0.220093
WBGene00012483	Y18D10A.16	Y18D10A.16	0.0270281	-0.000691633	0.109227	0.402734	0.109919	0.403426	0.293507	1	0.631705	0.0330215	0.627746	0.0328316	0.0897591
WBGene00012485	Y18D10A.18	Y18D10A.18	0.0405357	-0.887759	0.25481	0.415102	1.14257	1.30286	0.160292	0.129421	0.830321	0.567887	0.0618723	0.0406149	0.946232
WBGene00045468	F08A8.8	F08A8.8	0.0635888	-0.306709	-0.638571	0.605549	-0.331862	0.912258	1.24412	0.770544	0.312381	0.345558	0.73092	0.136179	0.0547198
WBGene00008569	fbxa-101	F08A8.7	0.00700864	-0.587026	-0.259654	0.393531	0.327372	0.980557	0.653185	0.0358754	0.324129	0.122142	0.196389	0.00577395	0.0249797
WBGene00008130	C47B2.2,fbxa-140	C47B2.1	0.0468753	-0.253803	-0.0407733	0.0496498	0.21303	0.303453	0.0904231	0.0787	0.937497	0.896684	0.129897	0.0449741	0.631273
WBGene00006529	tba-2	C47B2.3	0.0178855	0.214174	0.0510682	-0.0681268	-0.163106	-0.282301	-0.119195	0.0394875	0.736894	0.563289	0.0923487	0.015262	0.211358
WBGene00003948	pbs-2	C47B2.4	0.00963179	0.145443	0.0798435	-0.0754269	-0.0655999	-0.22087	-0.15527	0.038066	0.212647	0.242042	0.323094	0.00877893	0.0305811
WBGene00003675	nhr-85	W05B5.3	0.0471982	0.194538	-0.169376	-0.377238	-0.363914	-0.571776	-0.207862	0.523798	0.615285	0.141114	0.155061	0.0406115	0.478697
WBGene00009064	F22G12.4	F22G12.4	0.111577	0.150603	0.138954	-0.298049	-0.0116489	-0.448652	-0.437003	0.756235	0.793992	0.325523	0.999803	0.125217	0.134475
WBGene00014238	ZK1225.4	ZK1225.4	0.0957406	0.378709	-0.443951	-0.61768	-0.82266	-0.996389	-0.173729	0.638636	0.535072	0.315646	0.1658	0.0985766	0.936608
WBGene00010805	M01E5.2	M01E5.2	0.384308	-0.258112	-0.151021	-0.169875	0.107091	0.0882375	-0.0188539	0.33549	0.685853	0.614093	0.846617	0.903708	0.998784
WBGene00010806	M01E5.3	M01E5.3	0.0060113	-0.328386	-0.0866193	0.093896	0.241767	0.422282	0.180515	0.013163	0.475141	0.420344	0.0380438	0.00521944	0.0946626
WBGene00010807	M01E5.4	M01E5.4	0.180963	-0.383735	-0.186519	-0.0467299	0.197216	0.337005	0.139789	0.183078	0.629477	0.987633	0.593822	0.247705	0.786766
WBGene00011433	pde-1	T04D3.3	0.257826	-0.180766	0.00432984	0.12191	0.185095	0.302675	0.11758	0.539175	0.999983	0.771618	0.523181	0.215295	0.788347
WBGene00011434	T04D3.5	T04D3.5	0.367549	-0.147978	0.195956	-0.387411	0.343934	-0.239433	-0.583367	0.954556	0.905494	0.601851	0.675532	0.846887	0.32917
WBGene00012345	W08E3.2,W08E3.4	W08E3.4	0.220708	0.132485	-0.0552198	-0.0123246	-0.187705	-0.14481	0.0428953	0.409259	0.8813	0.998217	0.203346	0.350827	0.937302
WBGene00012735	Y40B1A.5,sptf-3	Y40B1A.4	0.119751	-0.167685	-0.0605811	-0.165278	0.107104	0.00240677	-0.104697	0.154928	0.759439	0.160801	0.402758	0.999974	0.417998
WBGene00012290	C01A2.1,W05H12.2	W05H12.2	0.0042484	-0.98493	0.526892	-0.535347	1.51182	0.449583	-1.06224	0.0184661	0.133321	0.127696	0.00383294	0.199605	0.0141172
WBGene00012739	Y40B1B.7	Y40B1B.7	0.247747	0.0927056	-0.109264	0.156619	-0.201969	0.0639137	0.265883	0.845778	0.77849	0.571566	0.399615	0.938678	0.233086
WBGene00013021	21ur-15556,Y48G10A.4	Y48G10A.4	0.109295	-0.364331	-0.0373816	0.13292	0.326949	0.49725	0.170301	0.214331	0.993782	0.814488	0.272406	0.0946879	0.69252
WBGene00013019	Y48G10A.2,Y48G10A.3	Y48G10A.2	0.0254245	0.346676	-0.167005	0.125453	-0.513681	-0.221223	0.292458	0.0759284	0.421921	0.613886	0.02093	0.247537	0.124029
WBGene00013603	Y87G2A.17	Y87G2A.17	0.426983	-0.127931	0.0637415	-0.0946891	0.191672	0.0332417	-0.158431	0.702281	0.940617	0.841593	0.441256	0.990341	0.570246
WBGene00013604	Y87G2A.18	Y87G2A.18	0.12633	-0.346684	0.0187369	0.159472	0.365421	0.506156	0.140735	0.279415	0.999347	0.764738	0.249765	0.110196	0.820004
WBGene00013595	atg-4.1	Y87G2A.3	0.0827981	-0.31182	-0.0964881	-0.0412652	0.215331	0.270554	0.0552229	0.0820154	0.721805	0.964229	0.219562	0.123204	0.922331
WBGene00000089	aex-6	Y87G2A.4	0.734985	-0.280387	-0.183893	-0.124422	0.0964933	0.155964	0.059471	0.695685	0.877431	0.955034	0.977712	0.918542	0.994466
WBGene00006936	vars-2		0.000339075	-1.25815	0.00315733	-0.116755	1.26131	1.1414	-0.119912	0.000477995	0.99998	0.592851	0.000473307	0.000702096	0.575361
WBGene00000891	cyn-15	Y87G2A.6	0.0270488	-0.700381	-0.175669	-0.172624	0.524712	0.527757	0.00304462	0.0245462	0.626106	0.637048	0.063461	0.0623287	0.999996
WBGene00013598	vps-28	Y87G2A.10	0.0258478	-0.122802	-0.0343463	0.207769	0.088456	0.330571	0.242115	0.340786	0.943828	0.0964862	0.560609	0.0216574	0.0608479
WBGene00013601	Y87G2A.11,Y87G2A.13	Y87G2A.13	0.00363836	-0.586337	-0.182547	-0.15754	0.40379	0.428797	0.025007	0.00308108	0.1543	0.221265	0.0123383	0.00991944	0.979025
WBGene00012386	agef-1	Y6B3A.1	0.0153314	-0.348839	0.00156114	0.159335	0.3504	0.508174	0.157774	0.0462096	0.999997	0.352494	0.0455452	0.0126673	0.358835
WBGene00012351	W09C5.1	W09C5.1	0.0274756	-0.125233	-0.181091	-0.146755	-0.0558578	-0.0215216	0.0343362	0.0836096	0.0254607	0.0512231	0.496171	0.929315	0.785238
WBGene00002116	ins-33	W09C5.4	0.0295795	-0.134611	0.0435373	0.310091	0.178148	0.444702	0.266553	0.496839	0.955663	0.0773207	0.311787	0.0239415	0.119749
WBGene00012352	W04A4.4,dkf-1	W09C5.5	0.0532632	-0.26889	0.277277	0.0945418	0.546167	0.363432	-0.182735	0.291632	0.273718	0.877037	0.0428176	0.14398	0.545992
WBGene00004445	rpl-31	W09C5.6	0.0305773	0.214784	0.176407	0.167197	-0.0383771	-0.0475871	-0.00921002	0.0301264	0.0574074	0.0678424	0.830677	0.732993	0.996538
WBGene00012354	W09C5.8	W09C5.8	0.00413551	0.30002	0.1108	0.10835	-0.18922	-0.19167	-0.00244997	0.00318369	0.0989741	0.105512	0.0174237	0.0166475	0.999843
WBGene00012235	W04A4.6	W04A4.6	0.0779528	-0.179448	0.119513	0.114335	0.298961	0.293783	-0.00517808	0.316294	0.58649	0.61511	0.0900268	0.0947367	0.999917
WBGene00012387	Y6B3B.1	Y6B3B.1	0.148149	0.780452	0.308448	0.856669	-0.472003	0.076217	0.54822	0.214564	0.779813	0.171252	0.529703	0.994626	0.427874
WBGene00006505	lagr-1	Y6B3B.10	0.0425954	-0.501742	-0.500005	-0.0803531	0.00173776	0.421389	0.419651	0.0752844	0.0760783	0.935569	0.999999	0.124589	0.126005
WBGene00012393	Y6B3B.9	Y6B3B.9	0.430135	-0.325536	-0.0610981	-0.061033	0.264438	0.264503	6.50243e-05	0.427397	0.987134	0.987173	0.568216	0.568053	1
WBGene00012390	Y6B3B.5	Y6B3B.5	0.172256	-0.325571	-0.380323	0.0748633	-0.0547517	0.400435	0.455186	0.43306	0.331065	0.977618	0.99085	0.299441	0.227646
WBGene00044065	W09G3.2,W09G3.7,W09G3.8,Y37H9A.5,ndx-4,tag-229	W09G3.3	0.0162293	-0.144399	0.101906	0.289653	0.246304	0.434051	0.187747	0.322046	0.554317	0.0524271	0.0863294	0.0131787	0.180724
WBGene00012369	W09G3.6	W09G3.6	0.691177	-0.0143807	0.0150494	0.240225	0.0294301	0.254606	0.225176	0.999905	0.999892	0.75098	0.999196	0.720617	0.782129
WBGene00012365	W09G3.1	W09G3.1	0.906619	0.121623	0.119775	0.0761545	-0.00184804	-0.0454682	-0.0436202	0.915309	0.918545	0.975936	1	0.994538	0.995163
WBGene00012236	W04A8.1	W04A8.1	0.237116	0.120147	0.0161203	0.250206	-0.104027	0.130058	0.234085	0.719444	0.998739	0.253854	0.790768	0.674537	0.291973
WBGene00012239	W04A8.4	W04A8.4	0.000520733	-1.18364	-0.219842	-0.673721	0.963802	0.509923	-0.453879	0.000505769	0.176241	0.00448847	0.00113575	0.0125571	0.0190132
WBGene00013506	Y71A12B.30,usp-3	Y71A12B.9	0.0861769	-0.452858	-0.193067	-0.282955	0.259791	0.169904	-0.0898871	0.069999	0.486821	0.244474	0.29293	0.573029	0.882333
WBGene00077443	Y71A12B.19	Y71A12B.19	0.0257656	-1.10341	-0.238011	0.221889	0.8654	1.3253	0.4599	0.0448291	0.802874	0.831224	0.0948854	0.0242346	0.406485
WBGene00002111	ins-28	ZC334.9	0.575864	0.57244	0.344119	0.271724	-0.228321	-0.300716	-0.0723946	0.518671	0.809394	0.889929	0.929035	0.859643	0.997253
WBGene00002107	ins-24	ZC334.3	0.275161	0.657816	-0.505108	0.302934	-1.16292	-0.354882	0.808042	0.611997	0.762388	0.928512	0.244568	0.893366	0.474542
WBGene00002113	ins-30	ZC334.2	0.0366066	0.40009	-0.307614	-0.23818	-0.707704	-0.63827	0.069434	0.198672	0.346753	0.518291	0.0381435	0.0533474	0.969395
WBGene00002109	ins-26	ZC334.1	0.05486	1.03403	0.0997623	0.552196	-0.934269	-0.481835	0.452434	0.0597354	0.980217	0.305185	0.0814955	0.392041	0.434297
WBGene00013513	Y71A12C.2	Y71A12C.2	0.00421671	-1.08505	-1.3748	-1.0049	-0.289756	0.0801478	0.369903	0.00937611	0.00388128	0.0123937	0.403495	0.957866	0.252727
WBGene00004875	smd-1	F47G4.7	0.00313786	0.354461	0.158612	-0.0752302	-0.195849	-0.429691	-0.233842	0.00633561	0.09637	0.487272	0.0505889	0.00306799	0.0281236
WBGene00009825	F47G4.4	F47G4.4	0.203069	0.276054	0.252709	0.0661507	-0.0233452	-0.209903	-0.186558	0.255668	0.306997	0.94556	0.997203	0.427071	0.507329
WBGene00009823	F47G4.2	F47G4.2	0.369009	-0.102532	-0.0906199	0.442878	0.011912	0.54541	0.533498	0.985747	0.990009	0.545709	0.999976	0.404473	0.419292
WBGene00013405	Y63D3A.4	Y63D3A.4	0.330678	-0.0231254	0.23142	0.0761799	0.254545	0.0993053	-0.15524	0.997686	0.398235	0.931643	0.336333	0.867598	0.662174
WBGene00001047	dnj-29	Y63D3A.6	0.0184283	-0.210966	-0.0844727	-0.0728649	0.126493	0.138101	0.0116079	0.0143648	0.229674	0.313736	0.0786949	0.0601075	0.986718
WBGene00002181	kal-1	K03D10.1	0.325428	-0.36013	-0.00865223	-0.21375	0.351478	0.14638	-0.205098	0.373513	0.999963	0.711201	0.389525	0.872787	0.733463
WBGene00007988	C37A5.1	C37A5.1	0.716206	-0.276476	0.0219042	-0.226261	0.29838	0.0502143	-0.248165	0.815815	0.999857	0.884378	0.782826	0.998302	0.855912
WBGene00004202	pry-1	C37A5.9	0.655002	0.194781	0.136898	0.171483	-0.0578831	-0.0232971	0.0345859	0.652792	0.829393	0.725828	0.981916	0.998736	0.995933
WBGene00014100	ZK849.1,ZK849.2	ZK849.1	0.10863	-0.302918	-0.532716	0.316063	-0.229799	0.618981	0.848779	0.680722	0.312277	0.655422	0.817747	0.227264	0.100541
WBGene00008186	C49A1.3	C49A1.3	9.63244e-05	-0.174715	-0.425732	0.894579	-0.251017	1.06929	1.32031	0.133873	0.00711164	0.000406289	0.0453547	0.000210946	0.000111197
WBGene00001377	eya-1	C49A1.4	0.553513	-0.440604	0.361022	-0.186865	0.801626	0.253739	-0.547887	0.839728	0.900391	0.983134	0.510465	0.960394	0.744102
WBGene00008191	C49A1.10	C49A1.10	3.5984e-05	-0.565389	-0.0223069	0.431325	0.543082	0.996714	0.453632	0.000248897	0.90254	0.000705197	0.000288025	3.61406e-05	0.000577814
WBGene00008610	F09C3.2	F09C3.2	0.463625	0.181211	-0.0294508	0.23698	-0.210662	0.0557684	0.26643	0.761327	0.998249	0.607942	0.680308	0.988613	0.530486
WBGene00013666	Y105E8A.1	Y105E8A.1	0.237955	0.0617468	-0.168836	0.108464	-0.230583	0.0467171	0.2773	0.948107	0.54045	0.794724	0.332138	0.975845	0.226049
WBGene00013667	Y105E8A.2	Y105E8A.2	0.00119713	-0.338317	0.13348	0.131462	0.471797	0.469779	-0.00201786	0.00529537	0.120119	0.125255	0.00148862	0.00151357	0.999959
WBGene00001156	ech-7	Y105E8A.4	0.234106	-0.0939754	-0.0534981	-0.187122	0.0404773	-0.0931469	-0.133624	0.638294	0.890171	0.204971	0.946252	0.643773	0.403698
WBGene00006824	unc-95	Y105E8A.6	0.172489	-0.0583218	-0.00478343	0.0810125	0.0535383	0.139334	0.0857959	0.657452	0.999599	0.440509	0.707204	0.140243	0.40186
WBGene00013669	Y105E8A.8	Y105E8A.8	0.00203542	-0.685556	-0.413077	0.16446	0.272479	0.850015	0.577537	0.00502164	0.0309767	0.363221	0.113142	0.00221863	0.00948385
WBGene00013672	Y105E8A.34,catp-1	Y105E8A.12	0.0256774	0.187491	-0.102988	0.0177809	-0.290479	-0.16971	0.120769	0.0832526	0.355483	0.986171	0.0199383	0.111079	0.259288
WBGene00013673	Y105E8A.13,Y105E8A.14	Y105E8A.13	0.516316	0.0721793	0.103465	-0.065813	0.0312862	-0.137992	-0.169278	0.914635	0.800087	0.932677	0.991515	0.648423	0.515075
WBGene00004489	rps-20	Y105E8A.16	0.000837076	0.3973	0.239231	0.23361	-0.158069	-0.16369	-0.0056207	0.000613442	0.0043651	0.00477384	0.0198324	0.0175369	0.997151
WBGene00013685	Y105E8A.19,Y105E8A.20,Y105E8A.28	Y105E8A.28	0.000965635	-0.556832	-0.204693	-0.138044	0.352139	0.418788	0.0666495	0.000808298	0.0330838	0.11232	0.00472179	0.00244472	0.51177
WBGene00013679	Y105E8A.21	Y105E8A.21	0.0641538	-0.17487	-0.158899	0.0195091	0.0159706	0.194379	0.178408	0.141174	0.180459	0.987125	0.992784	0.105552	0.133814
WBGene00001365	exc-4	Y105E8A.22	0.291402	-0.416429	-0.25644	0.00643233	0.159989	0.422861	0.262873	0.355663	0.674461	0.999989	0.881312	0.345842	0.659681
WBGene00013680	Y105E8A.23	Y105E8A.23	0.238659	-0.152545	0.0996574	0.0462209	0.252202	0.198766	-0.0534365	0.535111	0.783629	0.968207	0.21864	0.357018	0.952772
WBGene00044265	Y105E8A.24,Y105E8A.25,Y105E8A.29,Y105E8A.36,Y105E8B.11	Y105E8B.11	2.4566e-05	-1.91789	-0.239876	0.210599	1.67802	2.12849	0.450474	5.9655e-05	0.0915476	0.132044	9.3634e-05	3.83595e-05	0.0112571
WBGene00002978	lev-11	Y105E8B.1	6.51163e-05	-0.213906	0.0613982	0.103589	0.275304	0.317495	0.042191	0.000307752	0.0331075	0.00508394	0.000133934	8.79959e-05	0.106594
WBGene00013687	exoc-8	Y105E8B.2	0.00882161	-0.289133	0.117745	0.039601	0.406878	0.328734	-0.0781441	0.0276782	0.32772	0.904645	0.00819974	0.0177167	0.600764
WBGene00014964	Y105E8B.10,Y105E8B.9	Y105E8B.10	0.00510541	-0.642445	0.0722598	-0.107375	0.714704	0.535069	-0.179635	0.00809945	0.86336	0.684261	0.00545124	0.0157197	0.34731
WBGene00013197	Y54E5A.1	Y54E5A.1	0.158256	-0.620512	-0.0160461	-0.19029	0.604465	0.430222	-0.174243	0.175866	0.999868	0.849171	0.187602	0.381444	0.877476
WBGene00003790	npp-4	Y54E5A.4	0.248208	0.0595608	-0.0129686	-0.0964999	-0.0725294	-0.156061	-0.0835314	0.787768	0.996479	0.502746	0.68602	0.205929	0.599118
WBGene00013200	Y54E5A.5	Y54E5A.5	0.129576	0.123937	0.10818	0.0805981	-0.0157571	-0.0433386	-0.0275815	0.128082	0.182245	0.344159	0.97929	0.739718	0.906708
WBGene00013201	Y54E5A.6	Y54E5A.6	0.513926	-0.136105	-0.0209915	-0.0280054	0.115114	0.1081	-0.00701396	0.514068	0.994974	0.988378	0.624585	0.663308	0.999807
WBGene00003951	pbs-5	K05C4.1	0.11563	0.112242	0.0426427	-0.136865	-0.0695989	-0.249106	-0.179507	0.526578	0.939378	0.392174	0.801191	0.0981876	0.229185
WBGene00010579	K05C4.11,K05C4.2	K05C4.2	0.0181009	0.0796786	-0.0115522	-0.242851	-0.0912308	-0.32253	-0.231299	0.556745	0.99652	0.0423297	0.464924	0.0160187	0.0495798
WBGene00009559	mtx-1	F39B2.11	0.189394	-0.193665	-0.101718	-0.0785758	0.0919477	0.115089	0.0231417	0.154023	0.533974	0.696689	0.600859	0.44992	0.985747
WBGene00009558	F39B2.8	F39B2.8	0.244692	-0.14746	-0.200185	-0.046488	-0.0527246	0.100972	0.153697	0.450107	0.256905	0.950232	0.930617	0.695179	0.422038
WBGene00009556	F39B2.5,F39B2.7	F39B2.5	0.015074	-0.25807	-0.155427	-0.388466	0.102644	-0.130396	-0.233039	0.0506684	0.210217	0.012478	0.463845	0.307252	0.0697679
WBGene00022276	-		0.000389906	-1.8018	-0.270029	-0.369984	1.53177	1.43182	-0.0999549	0.00040061	0.253097	0.115552	0.00075926	0.000989991	0.837592
WBGene00021474	Y39G10AR.18	Y39G10AR.18	0.00650025	-2.03475	-0.0967135	0.22159	1.93804	2.25634	0.318303	0.0110441	0.989249	0.897018	0.0131701	0.00756135	0.764791
WBGene00022276	-		0.155343	-0.360607	-1.09812	0.494471	-0.737513	0.855079	1.59259	0.905731	0.315753	0.802243	0.580411	0.480746	0.132721
WBGene00022276	-		0.590495	-1.29028	0.102682	0.179119	1.39296	1.4694	0.0764375	0.702708	0.999709	0.998473	0.658031	0.625016	0.99988
WBGene00022276	-		0.13738	-0.716533	0.240771	0.656382	0.957304	1.37292	0.415611	0.465751	0.944509	0.525462	0.279001	0.115618	0.791307
WBGene00022904	2L52.1,C01B12.9	C01B12.9	0.0194384	-1.00998	-0.58114	0.545575	0.42884	1.55555	1.12671	0.0751528	0.305114	0.344356	0.505496	0.0180555	0.0535058
WBGene00015287	C01B12.4	C01B12.4	0.00158051	-2.61335	-0.438605	0.562227	2.17474	3.17558	1.00083	0.00311807	0.518945	0.352177	0.00623045	0.00147436	0.087627
WBGene00015286	C01B12.3	C01B12.3	0.132401	-0.545202	-0.209454	-0.0724057	0.335749	0.472797	0.137048	0.129892	0.691174	0.976922	0.382843	0.18754	0.875789
WBGene00015285	C01B12.2	C01B12.2	0.00502044	-1.2651	-0.151879	-0.335504	1.11322	0.9296	-0.183624	0.00518123	0.792553	0.305453	0.00833376	0.0160087	0.696272
WBGene00015291	C01B12.8,sqt-2	C01B12.8	0.00243595	-0.200669	0.240685	0.408334	0.441354	0.609003	0.167648	0.107921	0.0628338	0.0103523	0.00778313	0.00231201	0.174324
WBGene00017744	fbxc-54	F23F1.3	0.00651354	-1.71193	0.150846	0.0280213	1.86278	1.73995	-0.122825	0.0114146	0.941518	0.99955	0.00838441	0.0107611	0.966429
WBGene00017743	F23F1.2	F23F1.2	0.0155175	-0.638148	-0.726682	0.109845	-0.0885347	0.747992	0.836527	0.0621379	0.040982	0.908962	0.947995	0.0372508	0.0255216
WBGene00017742	F23F1.9,nfyc-1	F23F1.1	0.0378892	-0.327307	-0.115073	-0.134127	0.212234	0.19318	-0.0190537	0.0297234	0.437884	0.336941	0.114716	0.147983	0.991432
WBGene00016021	C23H3.5	C23H3.5	0.00412356	-1.14662	-0.0658913	-0.185776	1.08073	0.960848	-0.119884	0.00498256	0.966201	0.623877	0.00621688	0.00959628	0.843786
WBGene00016020	sptl-1	C23H3.4	0.000926737	-0.49935	-0.17745	-0.27131	0.3219	0.22804	-0.09386	0.00070965	0.0331796	0.00735585	0.00387812	0.0138604	0.210656
WBGene00016019	C23H3.3,C50D2.6,egl-26	C23H3.3	0.00725385	-0.610928	-0.3747	-0.138548	0.236228	0.47238	0.236152	0.00694152	0.0390145	0.458824	0.153991	0.0176458	0.15412
WBGene00016018	C23H3.2	C23H3.2	4.95244e-05	-0.757058	-0.0964021	-0.0103391	0.660656	0.746719	0.086063	9.0359e-05	0.122973	0.986686	0.00013478	9.424e-05	0.165971
WBGene00016808	C50D2.5	C50D2.5	0.052165	-0.269282	-0.011831	0.281483	0.257451	0.550766	0.293314	0.280109	0.999649	0.254994	0.306793	0.0392382	0.232819
WBGene00044420	C50D2.10	C50D2.10	0.2092	-0.393112	-0.204798	0.063938	0.188315	0.45705	0.268736	0.300556	0.719164	0.985001	0.762419	0.217094	0.552065
WBGene00000644	col-68	C50D2.4	0.195849	0.473927	0.165545	0.254454	-0.308382	-0.219472	0.0889098	0.164625	0.786545	0.536624	0.406163	0.633189	0.953376
WBGene00016807	C50D2.3	C50D2.3	0.0377814	-0.00320915	-1.00188	0.797874	-0.998672	0.801083	1.79976	1	0.166213	0.280994	0.167569	0.278664	0.0283962
WBGene00016806	C50D2.2	C50D2.2	0.0183087	-0.408747	0.341171	0.63171	0.749918	1.04046	0.290539	0.258666	0.368654	0.0840987	0.04945	0.0162606	0.476585
WBGene00016805	C50D2.1	C50D2.1	0.0130822	-0.427942	0.730937	0.744485	1.15888	1.17243	0.0135477	0.324588	0.0870323	0.0824192	0.0193801	0.0186041	0.999895
WBGene00020798	T25D3.3,T25D3.4	T25D3.4	0.000220903	-0.743138	-0.00936993	0.188667	0.733768	0.931805	0.198037	0.000517705	0.997698	0.0753948	0.000544288	0.000221167	0.0649979
WBGene00001340	T25D3.5,etr-1	T01D1.2	0.000830739	-0.237986	-0.117976	-0.120153	0.120009	0.117832	-0.0021769	0.000587436	0.00864662	0.00808395	0.00811976	0.00868552	0.999193
WBGene00044641	T01D1.8	T01D1.8	0.0465976	-0.311036	-0.0174185	0.309153	0.293617	0.620189	0.326571	0.246101	0.999133	0.249401	0.278406	0.034916	0.220524
WBGene00000497	F48A11.2,chs-2	F48A11.1	0.0029742	-0.0697058	0.413823	0.589473	0.483529	0.659178	0.175649	0.819588	0.0223227	0.00622033	0.0128624	0.0040897	0.265837
WBGene00000296	cat-2	B0432.5	0.874897	0.000946769	0.22925	-0.141203	0.228303	-0.14215	-0.370452	1	0.954604	0.988321	0.955108	0.988094	0.84748
WBGene00044640	B0432.14	B0432.14	0.772556	-0.16776	0.0780504	0.0334748	0.24581	0.201234	-0.0445756	0.898709	0.987323	0.998946	0.758356	0.84354	0.997534
WBGene00015186	misc-1	B0432.4	0.000530519	-0.37772	-0.227032	-0.0307246	0.150687	0.346995	0.196308	0.000646736	0.00462182	0.718285	0.0205865	0.000903599	0.00794689
WBGene00015185	djr-1.1,mrpl-41	B0432.3	0.0948166	0.117206	0.0766371	0.173341	-0.040569	0.0561345	0.0967034	0.225246	0.490993	0.0796141	0.842993	0.690938	0.33606
WBGene00019280	K01A2.5	K01A2.5	0.0221365	-0.130567	-0.0854255	0.208689	0.0451413	0.339256	0.294114	0.319432	0.601361	0.103016	0.894453	0.0217528	0.0354064
WBGene00019279	K01A2.3,K01A2.4	K01A2.4	0.131049	-0.939053	-0.444512	0.311412	0.494541	1.25046	0.755924	0.248601	0.722009	0.871894	0.661043	0.122239	0.380406
WBGene00001391	far-7	K01A2.2	0.000158641	-0.453978	-0.303541	0.207324	0.150438	0.661303	0.510865	0.00072217	0.00343379	0.0140813	0.042452	0.000178199	0.000453264
WBGene00019277	sgcb-1	K01A2.1	0.184629	-0.149266	0.0144676	-0.0329027	0.163734	0.116363	-0.0473704	0.237371	0.995383	0.95234	0.191349	0.387789	0.878792
WBGene00000778	cpn-2	D1069.2	0.00532486	-0.672897	-0.136218	0.173746	0.53668	0.846644	0.309964	0.0110772	0.619725	0.45714	0.0246975	0.00473528	0.135772
WBGene00017036	D1069.1	D1069.1	0.382573	-0.410995	-0.197777	0.391179	0.213217	0.802173	0.588956	0.767587	0.961353	0.790507	0.952622	0.34895	0.556422
WBGene00015405	C03H5.3	C03H5.3	0.439329	0.0164912	-0.130612	-0.073623	-0.147104	-0.0901142	0.0569894	0.997541	0.542865	0.847853	0.462045	0.763311	0.91847
WBGene00015404	C03H5.2	C03H5.2	0.0256547	-0.215139	0.132439	-0.0693153	0.347578	0.145824	-0.201754	0.0954838	0.313173	0.727863	0.0202734	0.256895	0.114638
WBGene00015403	clec-10	C03H5.1	0.00036459	-0.738244	-0.441511	-0.034113	0.296733	0.704131	0.407398	0.000475558	0.00350896	0.905611	0.0152254	0.000573102	0.00475453
WBGene00016073	C24H12.4	C24H12.4	0.0812493	0.046094	0.115577	0.0641272	0.0694826	0.0180331	-0.0514495	0.513785	0.0643861	0.296644	0.250691	0.931233	0.438907
WBGene00021076	W07E6.5	W07E6.5	0.000660897	-0.889585	0.108677	0.466102	0.998262	1.35569	0.357425	0.00281706	0.702683	0.0296517	0.00180978	0.00054604	0.0700291
WBGene00004188	prp-21	W07E6.4	0.038652	-0.0359729	-0.0679586	0.113817	-0.0319857	0.14979	0.181776	0.810722	0.434223	0.146806	0.85492	0.0668384	0.0358893
WBGene00021075	W07E6.3	W07E6.3	0.562107	-0.329422	-0.285094	-0.0725145	0.0443279	0.256908	0.21258	0.614854	0.701866	0.9909	0.997853	0.756955	0.838626
WBGene00003106	mab-9	T27A1.6	0.849973	-0.281607	-0.0289672	-0.297844	0.25264	-0.0162363	-0.268876	0.914161	0.99988	0.901189	0.935098	0.999979	0.923722
WBGene00020837	T27A1.5	T27A1.5	0.000568913	-0.488503	0.0825404	-0.272589	0.571043	0.215913	-0.35513	0.00115966	0.342614	0.0105555	0.000627671	0.0241607	0.00394977
WBGene00020836	lgc-34	T27A1.4	0.252251	-0.00973492	-0.0768749	0.0321738	-0.06714	0.0419088	0.109049	0.995983	0.43181	0.889476	0.523969	0.796646	0.219287
WBGene00015646	mlt-10	C09E8.3	9.6467e-05	-0.277109	0.324123	0.633307	0.601231	0.910416	0.309184	0.00868302	0.00484901	0.000361898	0.000442875	0.000110048	0.00578657
WBGene00015645	lips-7	C09E8.2	0.0789306	-0.0462898	-0.523998	0.054058	-0.477709	0.100348	0.578056	0.991866	0.115281	0.987265	0.148054	0.929897	0.086964
WBGene00015644	C09E8.1	C09E8.1	0.0958814	-0.356316	-0.0340508	-0.0679953	0.322265	0.28832	-0.0339445	0.103864	0.988635	0.923573	0.137102	0.182493	0.988737
WBGene00021093	W08F4.3	W08F4.3	0.00269043	0.273698	0.219834	-0.0405481	-0.0538642	-0.314246	-0.260382	0.00692479	0.0153813	0.727807	0.554612	0.00412815	0.00832625
WBGene00020203	T04B8.1	T04B8.1	0.229654	-0.700945	0.278815	0.433242	0.979761	1.13419	0.154426	0.528492	0.932139	0.803786	0.306877	0.224614	0.986696
WBGene00019495	sdz-24	K07E8.3	6.30258e-05	-0.72019	0.238409	0.514285	0.958599	1.23448	0.275876	0.000452338	0.0286664	0.00169396	0.000163155	7.63846e-05	0.0172646
WBGene00021457	Y39F10C.1,Y39F10C.2	Y39F10C.1	0.400101	0.596442	-0.587317	1.41028	-1.18376	0.813839	1.9976	0.940524	0.942898	0.602507	0.708193	0.869919	0.368923
WBGene00020171	T02H6.1,thoc-1	T02H6.1	0.0239633	-0.382749	-0.170125	-0.354332	0.212624	0.0284169	-0.184207	0.0278317	0.276075	0.0361015	0.164615	0.981786	0.232285
WBGene00021456	Y39F10B.1	Y39F10B.1	0.03501	0.156501	-0.229039	0.254306	-0.38554	0.0978049	0.483345	0.512297	0.265919	0.210467	0.0675403	0.788481	0.0325511
WBGene00015618	C08G5.6	C08G5.6	0.131662	-0.412102	0.495786	0.721161	0.907888	1.13326	0.225375	0.726305	0.61754	0.366907	0.2305	0.132902	0.932423
WBGene00021452	Y39F10A.1	Y39F10A.1	0.116825	0.445145	0.32139	0.695738	-0.123755	0.250593	0.374348	0.289697	0.502806	0.0953631	0.931186	0.664445	0.399363
WBGene00018502	F46F5.11	F46F5.11	0.0356232	-1.39687	-0.931036	0.180296	0.46583	1.57716	1.11133	0.0654408	0.20044	0.959072	0.63477	0.044503	0.127463
WBGene00017869	F28A10.1	F28A10.1	0.000122244	-1.63252	-1.24907	0.890658	0.383454	2.52318	2.13972	0.000762985	0.00216381	0.00775341	0.125246	0.000154991	0.000267496
WBGene00017876	F28A10.8	F28A10.8	0.0382542	-1.09851	-1.50097	0.28467	-0.402462	1.38318	1.78564	0.193756	0.0832702	0.908757	0.794607	0.105618	0.0485884
WBGene00020309	T07D3.5,T07D3.6,alg-2	T07D3.6	0.0114187	-0.141221	0.115977	-0.215464	0.257197	-0.0742436	-0.331441	0.169754	0.268117	0.0501324	0.0278775	0.558871	0.0113992
WBGene00020307	T07D3.4	T07D3.4	0.387122	0.119874	0.297469	-0.0968934	0.177596	-0.216767	-0.394363	0.93577	0.551433	0.963712	0.831506	0.742339	0.361534
WBGene00019924	fbxc-33	R07C3.8	0.272555	-0.421525	-0.185511	-0.465071	0.236014	-0.0435462	-0.27956	0.357902	0.838017	0.296682	0.729765	0.996938	0.631453
WBGene00019920	acs-15	R07C3.4	0.00067319	0.305541	-1.09808	0.61382	-1.40362	0.308279	1.7119	0.218046	0.00343543	0.0284066	0.00133717	0.213579	0.000613264
WBGene00019918	fbxc-36	R07C3.2	0.109203	-0.540104	-0.165836	-1.02961	0.374268	-0.489504	-0.863772	0.444335	0.952567	0.107367	0.683437	0.51137	0.171731
WBGene00019917	clec-43	R07C3.1	0.461176	0.236963	0.340367	0.237236	0.103403	0.00027224	-0.103131	0.662021	0.422972	0.66133	0.949829	1	0.950181
WBGene00018450	F45D11.4	F45D11.4	0.162088	-0.456569	-0.729806	-1.37589	-0.273237	-0.919321	-0.646084	0.776841	0.495736	0.136271	0.93429	0.341543	0.577722
WBGene00018450	F45D11.3		0.162088	-0.456569	-0.729806	-1.37589	-0.273237	-0.919321	-0.646084	0.776841	0.495736	0.136271	0.93429	0.341543	0.577722
WBGene00018450	F45D11.2	F45D11.2	0.162088	-0.456569	-0.729806	-1.37589	-0.273237	-0.919321	-0.646084	0.776841	0.495736	0.136271	0.93429	0.341543	0.577722
WBGene00018448	F45D11.1	F45D11.1	0.00840984	-0.533772	0.373105	-0.596636	0.906877	-0.062864	-0.969741	0.0793167	0.20795	0.0562787	0.0135683	0.973277	0.0106484
WBGene00019311	K02E7.6,K02E7.7	K02E7.6	0.0006831	0.0830058	0.324064	-0.882771	0.241059	-0.965777	-1.20684	0.797508	0.0740285	0.00213738	0.168991	0.00151078	0.000630862
WBGene00019306	K02E7.1	K02E7.1	0.585368	0.75969	0.394436	0.855487	-0.365254	0.0957966	0.46105	0.668708	0.923113	0.594561	0.937021	0.998633	0.886357
WBGene00004902	snf-3	T13B5.1	0.131542	-0.671673	0.0897407	-0.330806	0.761414	0.340867	-0.420547	0.190598	0.984614	0.631543	0.138453	0.61259	0.472191
WBGene00021103	eri-3	W09B6.3	0.519256	-0.0641698	-0.0892307	-0.20342	-0.0250609	-0.13925	-0.114189	0.953959	0.892038	0.47027	0.996864	0.711914	0.80833
WBGene00006387	taf-6.1	W09B6.2	0.0723774	-0.0838056	0.188433	-0.170828	0.272239	-0.0870229	-0.359262	0.815376	0.327537	0.390806	0.14109	0.799542	0.0632602
WBGene00004076	pod-2	W09B6.1	0.00648565	0.0742575	0.0164434	-0.100717	-0.0578141	-0.174975	-0.117161	0.0939775	0.879229	0.0361808	0.18422	0.00503214	0.0216053
WBGene00020740	T23F4.2	T23F4.2	0.926234	0.0574081	0.050925	0.025059	-0.00648311	-0.0323491	-0.025866	0.929065	0.948252	0.992981	0.999873	0.985323	0.992302
WBGene00018734	F53A10.2	F53A10.2	0.00143428	-0.539761	0.00943555	-0.0260747	0.549197	0.513686	-0.0355103	0.00216806	0.997953	0.961725	0.00202826	0.00262129	0.91351
WBGene00018575	21ur-12864,clec-119	F47F6.5	0.010985	0.450772	-0.624934	1.00204	-1.07571	0.551268	1.62697	0.374926	0.189179	0.0491882	0.0390314	0.25261	0.00916114
WBGene00021965	Y57G7A.1	Y57G7A.1	0.116918	0.0646314	0.575685	0.640258	0.511053	0.575627	0.0645737	0.992515	0.227751	0.176822	0.294144	0.227803	0.992534
WBGene00018974	F56D12.6	F56D12.6	0.160829	-0.00278893	-0.120497	-0.0544025	-0.117708	-0.0516136	0.0660946	0.999909	0.181996	0.673014	0.192702	0.70333	0.549184
WBGene00006924	vig-1	F56D12.5	0.000822328	-0.0581916	0.170362	-0.08437	0.228554	-0.0261784	-0.254732	0.145273	0.00401271	0.0486346	0.00129945	0.621026	0.000850056
WBGene00002176	jip-1	F56D12.4	0.304318	-0.389817	-0.0163994	0.127624	0.373417	0.517441	0.144023	0.464582	0.999869	0.947984	0.493904	0.281769	0.928513
WBGene00023294	F54D12.t2		0.0333525	-0.887104	-0.183535	-0.464833	0.703569	0.422271	-0.281298	0.0307777	0.770503	0.204353	0.0653066	0.254121	0.515201
WBGene00000008	aat-7	F54D12.3	0.0676996	0.452676	0.302717	0.957623	-0.149959	0.504947	0.654906	0.365846	0.63394	0.0551169	0.921113	0.297458	0.164347
WBGene00021785	Y51H7C.7,cogc-4	Y51H7C.7	0.851248	0.0552343	0.0411192	0.11021	-0.0141152	0.0549753	0.0690905	0.968707	0.986385	0.819351	0.999415	0.969111	0.94261
WBGene00021783	Y51H7C.5	Y51H7C.5	0.399168	0.015911	-0.0613139	-0.0806032	-0.0772249	-0.0965142	-0.0192893	0.992001	0.736802	0.572904	0.600901	0.451	0.986056
WBGene00021781	Y51H7C.3	Y51H7C.3	0.47758	-0.275087	-0.359963	-0.0088548	-0.0848762	0.266232	0.351108	0.729362	0.566594	0.999983	0.986266	0.746374	0.583032
WBGene00021779	Y51H7C.1	Y51H7C.1	0.0573949	0.13929	0.212043	0.522865	0.0727532	0.383575	0.310822	0.71104	0.441118	0.0484452	0.935504	0.122648	0.209764
WBGene00000646	col-70	H17B01.2	0.0085601	0.429295	0.609807	1.16902	0.180512	0.73972	0.559208	0.168859	0.0624313	0.00655195	0.696824	0.0333884	0.0813231
WBGene00019207	H17B01.1	H17B01.1	0.00941467	-0.307162	0.0588086	-0.0233913	0.365971	0.283771	-0.0821999	0.017757	0.729496	0.971864	0.00945277	0.0234258	0.522476
WBGene00021776	Y51H7BR.3,Y51H7BR.4,Y51H7BR.5	Y51H7BR.4	0.00443909	-2.69711	0.441959	0.0636039	3.13906	2.76071	-0.378355	0.00885865	0.709293	0.998359	0.00504251	0.00813089	0.787534
WBGene00044697	K05F6.11	K05F6.11	0.00311866	-2.16072	0.119631	0.730695	2.28035	2.89141	0.611064	0.00864938	0.979869	0.245134	0.0070895	0.00290106	0.351465
WBGene00020325	bath-46	T07H3.2	0.59897	-0.0519167	-0.0415738	0.307413	0.0103429	0.35933	0.348987	0.997592	0.998754	0.725923	0.999981	0.635239	0.653232
WBGene00006464	bath-47	T07H3.1	0.0115135	-0.354767	0.0287858	-0.225744	0.383553	0.129023	-0.25453	0.0198034	0.969214	0.0863501	0.0150261	0.338012	0.0599075
WBGene00015593	C08E3.1	C08E3.1	0.878593	0.0341882	-0.563331	-0.719031	-0.597519	-0.753219	-0.1557	0.999989	0.958783	0.921414	0.951672	0.91156	0.999003
WBGene00022554	ZC204.2	ZC204.2	0.0167393	-0.519997	-0.226243	-0.286581	0.293754	0.233416	-0.0603382	0.0125417	0.172116	0.0903466	0.0839914	0.159006	0.889593
WBGene00018435	btb-9	F45C12.4	0.333208	-0.377651	-0.384482	-0.0984675	-0.00683118	0.279183	0.286014	0.429442	0.417348	0.96775	0.999988	0.631051	0.615781
WBGene00018101	math-26,math-27,math-3	F36H5.2	6.35581e-05	-1.01269	-0.250061	-0.325907	0.762629	0.686783	-0.0758465	7.65221e-05	0.0121044	0.00454765	0.000179804	0.000256201	0.365795
WBGene00020359	math-40,math-41	T08E11.3	5.42687e-05	-1.60201	-0.794891	-0.370874	0.807116	1.23113	0.424017	6.76331e-05	0.0007453	0.0134186	0.000701734	0.000151302	0.00824179
WBGene00020358	math-39	T08E11.2	0.00472727	-1.31898	-0.0952754	-0.139002	1.2237	1.17998	-0.0437269	0.00590013	0.944458	0.856691	0.00779352	0.00891044	0.99381
[truncated: 10,030 more rows]

## Sheet: Sup2_eQTLs_transgres_H2_TBS
WBid	Public name	Sequence name	Gene.chr	Gene.pos (Mbp)	eQTL.chr	eQTL.pos (Mbp)	Max.p	SDP	Cis/Trans	Transbands	over	under	NSH_h2_REML	Vg	Ve	FDR0.05_REML
WBGene00022276	nlp-40	Y74C9A.2	I	0.016842	I	0.054156	126.132	JU1511	Cis	TB1cisTB2cis	28	2	0.97857	11596.4	253.912	0.0986
WBGene00021677	Y48G1C.12,pgs-1	Y48G1C.4	I	0.054426	I	0.383258	104.362	JU1511	Cis	TB1cisTB2cis	28	0	0.98042	190.78	3.81009	0.09148
WBGene00021684	Y48G1C.10,Y48G1C.11,csk-1	Y48G1C.11	I	0.091315	X	16.6006	4.079	JU1941	Trans		179	3	0.16142	0.67236	3.49299	0.09275
WBGene00021682	Y48G1C.9	Y48G1C.9	I	0.092877	IV	1.23357	5.412	14	Trans		1	3	0.12899	3.71694	25.0997	0.09933
WBGene00021676	Y48G1C.1	Y48G1C.1	I	0.094881	X	17.5556	6.166	JU1941	Trans	TB6	74	8	0.40055	1.06721	1.59713	0.0962
WBGene00004418	F53G12.13,F53G12.9,rpl-7	F53G12.10	I	0.113672	V	9.30838	5.574	JU1931	Trans		1	18	0.13901	23508.6	145603	0.09834
WBGene00018773	F53G12.8	F53G12.8	I	0.114711	V	10.7406	6.313	JU1931	Trans	TB3	135	0	0.24464	20.576	63.5306	0.09149
WBGene00004962	spe-8	F53G12.6	I	0.1209	X	3.40416	5.556	JU1511	Trans	TB4	129	4	0.33214	1.3579	2.73038	0.09728
WBGene00003229	mex-3	F53G12.5	I	0.134272	X	16.6006	6.582	JU1941	Trans	TB6	142	0	0.31688	60.5476	130.529	0.09511
WBGene00018772	F53G12.4	F53G12.4	I	0.137332	I	3.53992	6.3	12	Trans		11	9	0.11378	0.0073	0.05686	0.09436
WBGene00018958	F56C11.6	F56C11.6	I	0.176041	V	15.2981	7.821	JU1931	Trans		181	0	0.06682	0.22235	3.1054	0.09216
WBGene00018957	F56C11.5	F56C11.5	I	0.182159	V	12.742	4.009	JU1931	Trans		1	105	0.18876	0.92533	3.9769	0.09465
WBGene00019634	F56C11.4,K10E9.1,atm-1	K10E9.1	I	0.208473	X	16.6006	5.498	JU1941	Trans	TB6	36	0	0.16914	0.09249	0.45435	0.08618
WBGene00021666	Y48G1BL.7	Y48G1BL.7	I	0.211733	III	2.19777	3.471	12	Trans		21	1	0.09692	0.00925	0.08624	0.09262
WBGene00021662	Y48G1BL.1	Y48G1BL.1	I	0.254591	I	0.090474	28.422	JU1511	Cis	TB1cisTB2cis	4	1	0.6635	0.66245	0.33596	0.09766
WBGene00021667	Y48G1BM.1	Y48G1BM.1	I	0.254177	II	12.9943	8.902	JU1511	Trans		10	13	0.50829	0.27619	0.26719	0.09443
WBGene00016903	C53D5.2,C53D5.3	C53D5.2	I	0.286153	IV	3.30251	2.735	JU1926	Trans		19	0	0.01578	0.02709	1.68967	0.09891
WBGene00016902	C53D5.1	C53D5.1	I	0.305473	I	0.379451	5.682	14	Cis	TB1cisTB2cis	71	0	0.23555	0.6917	2.24479	0.08991
WBGene00021660	Y48G1A.4	Y48G1A.4	I	0.330991	I	0.627308	13.468	JU1511	Cis	TB1cisTB2cis	31	5	0.37027	0.91092	1.54923	0.09733
WBGene00021659	Y48G1A.3	Y48G1A.3	I	0.337845	I	1.05426	5.417	JU1511	Trans	TB2	68	2	0.21229	0.52205	1.93707	0.09443
WBGene00021658	Y48G1A.2	Y48G1A.2	I	0.348361	X	14.2155	4.926	JU1941	Trans		113	1	0.11059	0.50979	4.09994	0.09163
WBGene00021657	Y48G1A.1	Y48G1A.1	I	0.357423	I	0.027649	9.446	JU1511	Cis	TB1cisTB2cis	40	0	0.29351	0.10338	0.24885	0.09495
WBGene00020091	rnp-8	R119.7	I	0.368511	X	16.6006	6.777	JU1941	Trans	TB6	127	8	0.32498	4.03808	8.38752	0.08729
WBGene00006385	taf-4	R119.6	I	0.38885	I	0.828446	10.888	JU1511	Cis	TB1cisTB2cis	91	7	0.33915	1.00648	1.96117	0.08566
WBGene00021733	Y50C1A.1	Y50C1A.1	I	0.412896	I	1.0328	5.886	14	Trans	TB1	176	0	0.14529	0.60802	3.57689	0.08885
WBGene00015570	C07F11.2	C07F11.2	I	0.423721	I	12.5387	3.739	JU1941	Trans		10	18	0.15562	0.00826	0.04481	0.09361
WBGene00006593	tol-1	C07F11.1	I	0.461718	X	14.9867	3.999	JU1941	Trans		123	2	0.12387	0.06032	0.42664	0.09535
WBGene00021026	W04C9.4	W04C9.4	I	0.462655	V	17.8461	2.583	14	Trans		2	80	0.02715	14.9	533.891	0.08549
WBGene00021024	W04C9.2,haf-4	W04C9.2	I	0.496157	IV	1.29922	4.87	14	Trans		39	19	0.24846	151.974	459.698	0.09319
WBGene00022034	deps-1	Y65B4BL.2	I	0.509059	X	17.009	7.722	JU1941	Trans	TB6	157	10	0.31193	5.65228	12.4678	0.09637
WBGene00022033	Y65B4BL.1,Y65B4BL.11	Y65B4BL.1	I	0.533359	III	12.3974	4.01	13	Trans		12	87	0.03807	4.17718	105.553	0.09141
WBGene00022043	Y65B4BR.8	Y65B4BR.8	I	0.53535	I	1.05426	3.045	JU1511	Trans		57	1	0.02793	0.10344	3.60059	0.09084
WBGene00022042	Y65B4BR.5	Y65B4BR.5	I	0.536673	V	18.1019	4.987	14	Trans		19	50	0.29623	8684.39	20632.3	0.09334
WBGene00007009	wwp-1	Y65B4BR.4	I	0.54222	I	1.0328	6.205	14	Cis	TB1cisTB2cis	191	0	0.32407	13.6849	28.5439	0.09741
WBGene00004235	ptr-21	Y65B4BR.3	I	0.556724	V	15.7633	4.207	JU1931	Trans		186	0	0.11332	1.31335	10.2766	0.0965
WBGene00002393	lpr-1	Y65B4BR.2	I	0.561674	X	14.5194	3.42	JU1941	Trans		1	14	0.05596	1.57138	26.5086	0.09488
WBGene00018921	sago-2	F56A6.1	I	0.621466	X	16.6006	7.34	JU1941	Trans	TB6	179	1	0.44931	3.96811	4.86353	0.08854
WBGene00022276	-	NA	I	0.630551	III	8.9142	3.132	13	Trans		4	7	0.04954	2.0169	38.6987	0.09402
WBGene00022027	vps-20	Y65B4A.3	I	0.637855	IV	1.05915	3.512	13	Trans		16	12	0.15351	7.68842	42.3954	0.09559
WBGene00022026	Y65B4A.2	Y65B4A.2	I	0.653995	IV	17.4306	5.043	JU1931	Trans		192	0	0.02901	0.1216	4.07018	0.09582
WBGene00022025	Y65B4A.1	Y65B4A.1	I	0.658709	I	1.18245	12.752	JU1511	Trans	TB2	31	6	0.40822	1.81642	2.63318	0.08499
WBGene00021215	Y18H1A.11	Y18H1A.11	I	0.683531	I	1.18245	8.545	JU1511	Cis	TB1cisTB2cis	103	0	0.44839	7.26254	8.93449	0.09781
WBGene00004028	pif-1	Y18H1A.6	I	0.731085	V	17.7747	5.08	14	Trans		96	1	0.19886	0.05772	0.23251	0.10124
WBGene00000624	col-47	Y18H1A.12	I	0.74851	I	0.828446	3.996	JU1511	Cis		0	164	0.03318	0.08901	2.59345	0.09421
WBGene00021212	Y18H1A.8	Y18H1A.8	I	0.760544	I	1.15784	5.769	JU1511	Cis	TB1cisTB2cis	145	1	0.2833	1.37641	3.48202	0.08134
WBGene00020283	T06A4.1,T06A4.3	T06A4.3	I	0.776371	I	1.0328	9.927	14	Cis	TB1cisTB2cis	168	1	0.32778	17.8153	36.5355	0.09544
WBGene00022517	ZC123.1,ZC123.3	ZC123.1	I	0.841789	I	12.1585	5.762	JU1941	Trans		108	0	0.08136	4.73859	53.5033	0.09566
WBGene00022388	Y95B8A.7,Y95B8A.8	Y95B8A.8	I	0.872197	I	1.70402	4.592	JU1511	Trans		112	1	0.23125	0.64691	2.15054	0.09739
WBGene00022386	Y95B8A.6	Y95B8A.6	I	0.89021	I	0.944133	31.32	JU1511	Cis	TB1cisTB2cis	26	20	0.80492	1.88345	0.45647	0.0967
WBGene00001678	Y95B8A.4,gpa-16	Y95B8A.5	I	0.911198	I	0.828446	5.619	JU1511	Cis	TB1cisTB2cis	131	0	0.33325	8.80244	17.6112	0.0992
WBGene00003548	Y95B8A.2,nas-30	Y95B8A.1	I	0.947723	X	13.4877	6.123	13	Trans		169	5	0.19493	120.589	498.038	0.09123
WBGene00018786	hmbx-1	NA	I	0.992192	X	11.1957	6.654	JU1941	Trans		42	73	0.23867	2.21329	7.06023	0.09785
WBGene00016932	C54G6.2,C54G6.3	C54G6.3	I	1.01135	I	9.05994	3.034	JU1941	Trans		4	48	0.0549	0.03336	0.57422	0.09275
WBGene00021335	spp-17,spp-23	Y34D9A.11	I	1.01922	III	12.7266	8.257	JU1511	Trans		45	47	0.22757	10894.3	36978.7	0.09435
WBGene00021329	Y34D9A.3	Y34D9A.3	I	1.04112	I	0.832674	9.208	14	Cis	TB1cisTB2cis	61	0	0.44331	0.42022	0.52769	0.09692
WBGene00021332	Y34D9A.2,Y34D9A.7	Y34D9A.7	I	1.0661	I	0.881137	30.343	JU1511	Cis	TB1cisTB2cis	62	2	0.67434	2.27583	1.09908	0.09369
WBGene00021331	glrx-10	Y34D9A.6	I	1.05073	I	1.18245	19.611	JU1511	Cis	TB1cisTB2cis	10	14	0.6736	492.084	238.447	0.09795
WBGene00001745	gsa-1	R06A10.2	I	1.07645	I	1.05067	27.811	JU1941	Cis	TB1cisTB2cis	65	10	0.58461	2.23005	1.58454	0.09701
WBGene00044896	K12C11.3,K12C11.5,K12C11.6,K12C11.7,R06A10.1,R06A10.5	K12C11.5	I	1.33977	I	0.407455	4.3	JU1941	Trans		152	0	0.0756	4.94389	60.4527	0.09594
WBGene00022837	ceh-45	ZK993.1	I	1.13174	I	4.21027	4.163	JU1941	Trans		6	21	0.04003	0.00837	0.20061	0.0927
WBGene00004429	rpl-17	Y48G8AL.8	I	1.15746	V	10.7406	4.422	JU1931	Trans		0	135	0.05635	5975.69	100075	0.09554
WBGene00021687	Y48G8AL.7	Y48G8AL.7	I	1.1629	I	1.66951	7.968	JU1511	Trans	TB2	107	1	0.38121	0.74268	1.20552	0.09634
WBGene00004880	smg-2	Y48G8AL.6	I	1.19104	X	17.5556	12.427	JU1941	Trans	TB6	141	1	0.61641	4.41689	2.74861	0.09597
WBGene00021692	Y48G8AL.1,Y48G8AL.15,Y48G8AL.5,set-29	Y48G8AL.15	I	1.41307	III	12.6622	8.873	JU1941	Trans		4	4	0.23404	2.79926	9.16127	0.09277
WBGene00022276	-	NA	I	1.27309	I	14.1288	2.956	JU1941	Trans		0	0	0.10043	0.03123	0.27976	0.09371
WBGene00021693	Y48G8AR.2,Y48G8AR.3	Y48G8AR.2	I	1.28796	I	4.89443	4.147	JU1941	Trans		5	8	0.0247	0.00493	0.19446	0.08903
WBGene00003400	dapk-1	K12C11.4	I	1.32879	X	14.9609	4.754	JU1941	Trans		195	1	0.15407	0.74508	4.09078	0.08724
WBGene00019673	smo-1	K12C11.2	I	1.34126	V	16.5953	6.518	14	Trans		3	11	0.11257	8.69483	68.5455	0.09084
WBGene00022360	Y92H12A.2,Y92H12A.3,Y92H12A.4,Y92H12BL.1,Y92H12BL.5	Y92H12A.4	I	1.55621	I	1.18245	5.73	JU1511	Cis	TB1cisTB2cis	155	1	0.22552	5.76778	19.8073	0.08938
WBGene00022372	Y92H12BR.7	Y92H12BR.7	I	1.40553	X	12.8093	4.397	JU1941	Trans		78	0	0.0934	0.02998	0.291	0.08265
WBGene00022369	Y92H12BR.3	Y92H12BR.3	I	1.42569	I	0.9573	7.721	JU1511	Cis	TB1cisTB2cis	49	2	0.27159	2.52356	6.76808	0.09454
WBGene00022373	Y92H12BR.8	Y92H12BR.8	I	1.44132	I	0.87342	6.49	JU1511	Trans	TB2	14	5	0.17442	6.23904	29.5315	0.09853
WBGene00004969	spe-15	F47G6.4	I	1.46536	X	3.40416	5.634	JU1511	Trans	TB4	153	3	0.35332	36.4793	66.7689	0.09453
WBGene00018580	F47G6.3	F47G6.3	I	1.46959	V	10.7406	5.059	JU1931	Trans		139	3	0.31764	1.90048	4.08273	0.09639
WBGene00018579	acs-16	F47G6.2	I	1.47993	III	4.77407	3.483	14	Trans		94	1	0.11415	0.10768	0.83563	0.09516
WBGene00001115	dyb-1	F47G6.1	I	1.49143	I	1.0328	9.21	14	Cis	TB1cisTB2cis	80	0	0.35049	0.31316	0.58033	0.09822
WBGene00005077	src-1	Y92H12A.1	I	1.58021	X	17.5556	9.01	JU1941	Trans	TB6	135	1	0.36958	1.10225	1.88022	0.08727
WBGene00022270	Y73E7A.3	Y73E7A.3	I	1.59433	I	1.0328	6.501	14	Trans	TB1	95	0	0.26261	0.56498	1.58638	0.09284
WBGene00022269	Y73E7A.2	Y73E7A.2	I	1.60688	I	1.59353	5.98	JU1941	Cis	TB1cisTB2cis	22	0	0.18898	0.28729	1.23294	0.09577
WBGene00044440	adpr-1	Y73E7A.9	I	1.62014	I	1.70402	5.834	JU1511	Cis	TB1cisTB2cis	75	1	0.30942	0.18286	0.40811	0.09783
WBGene00022268	Y73E7A.1	Y73E7A.1	I	1.6335	I	3.83866	5.787	12	Trans		6	26	0.1804	5.10153	23.177	0.09365
WBGene00022274	Y73E7A.8	Y73E7A.8	I	1.64466	III	1.41983	3.912	JU1941	Trans		0	71	0.06583	0.29833	4.23368	0.0874
WBGene00022156	Y71G12B.18	Y71G12B.18	I	1.65544	V	0.587125	11.669	JU1926	Trans		73	7	0.71247	177.106	71.4748	0.09761
WBGene00022155	Y71G12B.17	Y71G12B.17	I	1.66978	V	14.5544	5.311	JU1931	Trans		109	0	0.09858	1.37251	12.5503	0.09635
WBGene00022154	drag-1	NA	I	1.68515	I	0.664606	3.975	JU1941	Trans		16	2	0.07292	0.1745	2.21871	0.08836
WBGene00006702	ubc-3	Y71G12B.15	I	1.70114	I	1.73493	4.231	JU1511	Cis		139	0	0.05339	4.19019	74.2867	0.09124
WBGene00003080	lsm-6	Y71G12B.14	I	1.70181	I	1.60646	27.24	14	Cis	TB1cisTB2cis	18	39	0.86948	438.446	65.8139	0.09332
WBGene00022153	Y71G12B.13	Y71G12B.13	I	1.70867	I	1.55051	9.157	14	Cis	TB1cisTB2cis	87	1	0.35409	0.72928	1.33033	0.09166
WBGene00022152	atg-5	Y71G12B.12	I	1.71557	I	1.70402	15.111	JU1511	Cis	TB1cisTB2cis	7	0	0.30993	3.11944	6.94548	0.09618
WBGene00022151	Y71G12B.11	Y71G12B.11	I	1.74101	X	4.59813	4.712	JU1511	Trans		88	25	0.18711	1.7532	7.61654	0.08564
WBGene00022150	Y71G12B.10	Y71G12B.10	I	1.75441	I	1.55602	6.349	JU1941	Cis	TB1cisTB2cis	29	0	0.15032	2.24176	12.6717	0.09645
WBGene00022149	lin-65	Y71G12B.9	I	1.76647	I	0.451302	6.814	JU1511	Trans	TB2	63	0	0.30928	0.22584	0.50437	0.09329
WBGene00022148	Y71G12B.8	Y71G12B.8	I	1.79021	III	12.8834	4.048	JU1941	Trans		30	12	0.10996	0.99291	8.03659	0.09126
WBGene00022146	Y71G12B.6	Y71G12B.6	I	1.79643	X	13.4068	4.155	JU1941	Trans		5	81	0.11879	6.16788	45.7553	0.09625
WBGene00022144	pghm-1	NA	I	1.81179	X	10.2436	6.349	JU1941	Trans		28	31	0.24274	4.1882	13.0654	0.09167
WBGene00022141	Y71G12B.1	Y71G12B.1	I	1.82597	I	1.0328	6.235	14	Trans	TB1	162	1	0.40609	2.54426	3.72098	0.0964
WBGene00016907	C53H9.2	C53H9.2	I	1.83477	III	12.6232	4.853	JU1941	Trans		29	53	0.26721	37.06	101.632	0.09554
WBGene00004441	rpl-27	C53H9.1	I	1.83544	I	1.01644	6.665	JU1511	Trans	TB2	0	104	0.21911	48159.7	171634	0.09313
WBGene00001196	egl-30,emr-1,nlp-12	M01D7.7	I	1.84397	I	7.48532	5.504	JU1941	Trans		2	4	0.02198	2.57917	114.755	0.0993
WBGene00006461	tag-96	M01D7.4	I	1.85052	I	1.61612	8.092	JU1511	Cis	TB1cis	51	0	0.37264	0.55052	0.92684	0.09592
WBGene00022139	tub-2	Y71G12A.3	I	1.8842	I	1.04813	3.178	14	Trans		144	3	0.06502	0.20486	2.94588	0.09331
WBGene00021766	Y51F10.4,Y51F10.6,Y71G12A.2,hex-4	Y51F10.5	I	1.94523	X	17.5556	5.904	JU1941	Trans	TB6	92	0	0.2732	2.89372	7.69837	0.09385
WBGene00044438	Y51F10.11	Y51F10.11	I	1.96642	I	1.4689	4.51	JU1941	Cis		15	0	0.08627	0.12479	1.32175	0.09698
WBGene00021764	Y51F10.3	Y51F10.3	I	1.97388	V	17.571	5.438	14	Trans		116	1	0.30103	0.97002	2.25227	0.08981
WBGene00021763	Y51F10.2	Y51F10.2	I	1.98344	X	16.6006	5.679	JU1941	Trans	TB6	137	16	0.36325	7.07323	12.3987	0.09423
WBGene00021237	Y20F4.2	Y20F4.2	I	2.03433	IV	17.0854	2.161	13	Trans		164	0	0.02481	0.01734	0.68159	0.08809
WBGene00021349	arl-13,moag-4,rpb-10	Y37E3.5	I	2.06905	III	6.14919	5.355	JU1511	Trans		0	29	0.22394	328.017	1136.71	0.09443
WBGene00004014	phb-1	Y37E3.9	I	2.07255	II	13.8356	4.073	JU1926	Trans		14	47	0.21249	217.403	805.739	0.09395
WBGene00021351	Y37E3.10	Y37E3.10	I	2.07705	I	0.451302	5.74	JU1511	Trans	TB2	20	16	0.2727	36.6831	97.8345	0.09091
WBGene00021352	Y37E3.11	Y37E3.11	I	2.08568	I	1.0328	8.21	14	Trans	TB1	15	1	0.4731	21.8923	24.3819	0.08784
WBGene00003799	npp-13	Y37E3.15	I	2.12346	I	1.04813	6.13	14	Trans	TB1	57	0	0.11642	1.03413	7.8487	0.09589
WBGene00021355	Y37E3.17	Y37E3.17	I	2.14598	X	13.9967	2.424	12	Trans		104	1	0.10369	18.7693	162.249	0.09666
WBGene00021009	afd-1	W03F11.6	I	2.20974	I	0.828446	3.828	JU1511	Trans		136	4	0.16879	0.59315	2.92109	0.096
WBGene00021008	W03F11.5	W03F11.5	I	2.21949	I	15.0409	2.43	JU1931	Trans		2	101	0.0091	0.0112	1.21963	0.09061
WBGene00017398	F12B6.2	F12B6.2	I	2.2549	I	2.20762	76.863	JU1931	Cis		9	5	0.99638	45.8377	0.16675	0.09712
WBGene00021469	Y39G10AR.11	Y39G10AR.11	I	2.29738	I	1.25856	8.834	14	Trans	TB1	183	0	0.41907	2.68093	3.71639	0.0916
WBGene00021468	epg-2	NA	I	2.30283	III	12.3974	4.003	13	Trans		63	2	0.03932	0.07435	1.81666	0.09288
WBGene00021467	Y39G10AR.20,Y39G10AR.21,Y39G10AR.8,Y39G10AR.9	Y39G10AR.9	I	2.31602	I	2.3198	34.079	13	Cis		7	9	0.6677	171.971	85.5848	0.09318
WBGene00021465	Y39G10AR.7	Y39G10AR.7	I	2.31831	X	17.5556	7.612	JU1941	Trans	TB6	106	1	0.44318	1.31705	1.65475	0.09449
WBGene00021464	ugt-31	Y39G10AR.6	I	2.33869	III	12.2247	5.033	JU1511	Trans		73	2	0.55718	0.80662	0.64107	0.09572
WBGene00077563	Y39G10AR.25	NA	I	2.35625	V	10.7406	4.786	JU1931	Trans		142	1	0.16935	4.08423	20.0326	0.08949
WBGene00021460	zwl-1	Y39G10AR.2	I	2.41005	I	2.85407	6.768	13	Cis		78	0	0.21909	1.61038	5.74006	0.08994
WBGene00017736	F23C8.7	F23C8.7	I	2.42948	I	2.4345	81.738	JU1511	Cis		22	26	0.95678	0.40632	0.01835	0.09479
WBGene00017733	ubxn-1	F23C8.4	I	2.43572	I	0.828446	6.063	JU1511	Trans	TB2	83	17	0.38332	7.36831	11.8542	0.092
WBGene00001232	eif-3.I	Y74C10AR.1	I	2.48977	I	14.5373	8.172	JU1511	Trans		15	18	0.37366	26.285	44.0589	0.09662
WBGene00021277	Y23H5B.6	Y23H5B.6	I	2.49738	X	15.6098	5.679	JU1941	Trans	TB5	67	17	0.25141	2.74642	8.17751	0.099
WBGene00021276	Y23H5B.5	Y23H5B.5	I	2.50626	I	1.01181	7.248	14	Trans	TB1	166	1	0.26109	2.25186	6.37315	0.09896
WBGene00021275	Y23H5B.4	Y23H5B.4	I	2.5421	I	2.49839	13.4	JU1511	Cis		8	0	0.33372	0.14382	0.28713	0.09681
WBGene00194701	Y23H5B.1	Y23H5B.1	I	2.55543	X	3.4421	2.462	JU1511	Trans		82	2	0.01636	0.00852	0.51231	0.09585
WBGene00016949	C55C2.3,C55C2.4	C55C2.3	I	2.56182	V	10.7406	4.657	JU1931	Trans		173	6	0.20196	0.6869	2.71423	0.09578
WBGene00019461	K07A3.3	K07A3.3	I	2.60268	V	10.7406	5.878	JU1931	Trans	TB3	131	3	0.36803	3.57511	6.13911	0.09911
WBGene00000832	ctn-1	Y23H5A.5	I	2.61736	III	12.3974	5.159	13	Trans		57	73	0.04576	0.10833	2.2591	0.09951
WBGene00021271	Y23H5A.4	Y23H5A.4	I	2.62043	X	16.6006	5.489	JU1941	Trans	TB6	69	0	0.11312	1.18502	9.29095	0.09565
WBGene00021270	Y23H5A.3	Y23H5A.3	I	2.62186	I	0.9573	5.111	JU1511	Trans		61	0	0.29943	4.15588	9.72362	0.09676
WBGene00021269	Y23H5A.2	Y23H5A.2	I	2.62327	III	12.8371	2.202	JU1941	Trans		1	25	0.02338	0.02898	1.21088	0.09141
WBGene00000801	Y23H5A.1,Y23H5A.8	Y23H5A.1	I	2.63464	I	1.14213	6.431	JU1511	Trans	TB2	32	23	0.2726	0.26542	0.70824	0.09436
WBGene00018230	F40E3.2	F40E3.2	I	2.64377	I	2.43967	24.858	JU1511	Cis		23	1	0.59842	8.18842	5.49492	0.0968
WBGene00017979	F32B5.6	F32B5.6	I	2.67245	III	5.25554	4.249	JU1511	Trans		150	0	0.08962	1.33136	13.5244	0.09899
WBGene00017978	F32B5.4	F32B5.4	I	2.69247	V	10.7406	5.799	JU1931	Trans	TB3	133	7	0.32133	411.045	868.142	0.09418
WBGene00017976	F32B5.2	F32B5.2	I	2.70024	I	2.85407	7.751	13	Cis		18	7	0.16587	0.03472	0.17458	0.08742
WBGene00021128	F32B5.1	F32B5.1	I	2.70208	I	2.56274	12.663	JU1511	Cis		113	10	0.51366	218.352	206.738	0.09479
WBGene00003006	lin-17	Y71F9B.5	I	2.71755	III	12.3974	2.303	13	Trans		23	2	0.07727	0.09317	1.11266	0.09809
WBGene00004920	snr-7	Y71F9B.4	I	2.72755	X	17.5556	6.131	JU1941	Trans	TB6	2	110	0.30816	1395.65	3133.29	0.09523
WBGene00022127	yop-1	Y71F9B.3	I	2.73146	II	13.5746	4.676	JU1926	Trans		1	131	0.27835	82.049	212.717	0.09035
WBGene00022126	Y71F9B.2	Y71F9B.2	I	2.73554	I	1.70402	3.465	JU1511	Trans		22	4	0.04765	0.21899	4.37699	0.09571
WBGene00022125	Y71F9B.1	Y71F9B.1	I	2.77542	III	8.9035	4.378	13	Trans		0	123	0.19878	7.88797	31.7933	0.08517
WBGene00020991	W03D8.10	W03D8.10	I	2.78757	I	2.85407	6.022	13	Cis		138	7	0.45145	24.4426	29.6998	0.09675
WBGene00020989	W03D8.8	W03D8.8	I	2.79514	III	1.95176	5.024	JU1926	Trans		60	16	0.17056	1.21195	5.89363	0.09931
WBGene00002174	itx-1	W03D8.6	I	2.81586	III	7.33332	4.336	JU1511	Trans		152	3	0.15698	0.27938	1.50032	0.09694
WBGene00020987	W03D8.5	W03D8.5	I	2.8177	V	10.7406	6.791	JU1931	Trans	TB3	72	0	0.18683	1.60963	7.00603	0.08652
WBGene00044796	W03D8.11	W03D8.11	I	2.82082	I	1.70247	3.811	14	Trans		11	8	0.05921	0.15145	2.40637	0.092
WBGene00022115	Y71F9AL.10	Y71F9AL.10	I	2.87063	X	15.5824	4.526	JU1941	Trans		67	1	0.10863	0.56592	4.64378	0.09631
WBGene00022114	Y71F9AL.8,Y71F9AL.9	Y71F9AL.9	I	2.88094	X	17.5556	7.567	JU1941	Trans	TB6	80	25	0.3499	328.599	610.523	0.09424
WBGene00001791	gst-43	Y71F9AL.5	I	2.90301	III	0.695586	3.725	JU1941	Trans		39	0	0.16895	1.31164	6.45181	0.08781
WBGene00022110	Y71F9AL.4	Y71F9AL.4	I	2.90775	X	17.1879	5.691	JU1941	Trans	TB6	126	1	0.48706	6.8983	7.26474	0.09832
WBGene00022107	Y71F9AL.1,Y71F9AL.2	Y71F9AL.1	I	2.92814	I	0.759722	5.578	14	Trans	TB1	133	0	0.44573	7.45257	9.2673	0.09247
WBGene00022122	trap-1	Y71F9AM.6	I	2.92968	I	0.9573	7.777	JU1511	Trans	TB2	43	6	0.31848	1516.21	3244.63	0.09123
WBGene00003836	nxt-1	Y71F9AM.5	I	2.93136	I	0.451302	3.161	JU1511	Trans		2	22	0.0308	1.44367	45.4241	0.12471
WBGene00022121	Y71F9AM.7,cogc-3	Y71F9AM.4	I	2.94723	I	1.0328	8.186	14	Trans	TB1	98	0	0.06994	0.53391	7.10014	0.09849
WBGene00001046	dnj-28	Y54E10BL.4	I	3.00138	V	10.7406	7.803	JU1931	Trans	TB3	158	0	0.41631	4.57716	6.41732	0.08873
WBGene00003186	Y54E10BL.3	Y54E10BL.3	I	3.00594	V	17.9395	4.601	14	Trans		16	0	0.06056	0.0082	0.12715	0.09248
WBGene00021837	Y54E10BL.1,Y54E10BL.8,Y54E10BR.4,col-48	Y54E10BL.1	I	3.02154	V	9.30838	7.246	JU1931	Trans		165	3	0.26492	3156.37	8757.93	0.08576
WBGene00021842	Y54E10BR.3	Y54E10BR.3	I	3.02839	I	1.05408	6.076	14	Trans	TB1	160	0	0.38289	4.90365	7.90335	0.09618
WBGene00021841	Y54E10BR.2	Y54E10BR.2	I	3.03534	X	14.6909	6.462	JU1941	Trans	TB5	29	2	0.20363	1.22832	4.80376	0.09395
WBGene00021840	Y54E10BR.1	Y54E10BR.1	I	3.0694	X	15.521	6.922	JU1941	Trans	TB5	156	0	0.24384	0.20529	0.63659	0.08867
WBGene00003654	C45E1.9,nhr-64	C45E1.1	I	3.10971	X	17.3849	3.604	14	Trans		71	2	0.00142	0.00185	1.29561	0.09406
WBGene00000626	col-49	K09H9.3	I	3.13845	V	10.7406	5.78	JU1931	Trans	TB3	149	11	0.29853	18696.4	43931.7	0.09795
WBGene00019595	K09H9.2	K09H9.2	I	3.15928	I	0.759722	5.073	14	Trans		73	0	0.12348	0.57003	4.04616	0.1087
WBGene00021829	K09H9.1,Y54E10A.6,Y54E10A.7,dnc-6	Y54E10A.7	I	3.17123	IV	2.10091	3.565	JU1926	Trans		38	1	0.01358	0.70701	51.3411	0.09158
WBGene00021835	Y54E10A.17	Y54E10A.17	I	3.20931	I	3.05868	6.271	JU1931	Cis		1	185	0.34245	263.207	505.399	0.09276
WBGene00001481	fog-1	Y54E10A.4	I	3.21737	I	12.0308	4.854	JU1941	Trans		26	4	0.13807	0.45154	2.81892	0.09601
WBGene00003258	Y54E10A.3,cogc-1	Y54E10A.2	I	3.25627	I	1.01181	8.935	14	Trans	TB1	97	0	0.50648	26.7395	26.0554	0.08752
WBGene00020915	nol-5	W01B11.3	I	3.26915	I	3.21576	10.072	12	Cis		10	2	0.43212	173.21	227.626	0.08834
WBGene00004154	pqn-72	W01B11.5	I	3.27308	I	3.31953	3.614	12	Cis		128	0	0.02752	0.0059	0.20848	0.09634
WBGene00020914	sulp-6	W01B11.2	I	3.29753	X	3.40416	5.616	JU1511	Trans	TB4	138	5	0.2015	0.42685	1.69151	0.09017
WBGene00021547	Y44E3A.1	Y44E3A.1	I	3.34022	III	3.7606	4.453	14	Trans		161	0	0.11112	1.60738	12.858	0.10208
WBGene00021039	W05F2.7	W05F2.7	I	3.35949	I	9.05995	6.963	JU1941	Trans		10	1	0.09628	0.00414	0.03882	0.09506
WBGene00195045	W05F2.8	NA	I	3.36336	III	2.14905	3.053	JU1926	Trans		24	1	0.07553	0.04863	0.59519	0.09467
WBGene00021038	W05F2.6	W05F2.6	I	3.37145	I	1.05426	6.382	JU1511	Trans	TB2	141	4	0.32953	5.05005	10.2748	0.08945
WBGene00021037	fbxa-203	W05F2.5	I	3.37391	X	17.1518	4.209	14	Trans		134	0	0.09963	0.06649	0.60086	0.08876
WBGene00019362	cdk-2	K03E5.3	I	3.41657	X	8.53812	6.625	JU1941	Trans		150	0	0.25645	0.45393	1.31613	0.09047
WBGene00019361	K03E5.2	K03E5.2	I	3.42421	I	12.9701	7.129	JU1941	Trans		19	29	0.30348	52.6424	120.818	0.09796
WBGene00019360	K03E5.1	K03E5.1	I	3.43321	I	7.83462	6.128	JU1941	Trans		33	5	0.08777	0.01248	0.12973	0.09155
WBGene00003422	msh-6,tag-63	Y47G6A.11	I	3.46223	X	17.5556	5.767	JU1941	Trans	TB6	114	0	0.31125	5.80705	12.8501	0.09355
WBGene00004978	spg-7	Y47G6A.10	I	3.47797	I	1.01181	5.536	14	Trans	TB1	89	2	0.20117	1.91529	7.60549	0.09288
WBGene00021638	Y47G6A.9	Y47G6A.9	I	3.48144	IV	1.2897	3.716	14	Trans		20	23	0.00083	0.01725	20.7378	0.08637
WBGene00000794	crn-1	Y47G6A.8	I	3.4845	I	1.18245	7.47	JU1511	Trans	TB2	77	5	0.37754	7.41015	12.2171	0.09025
WBGene00021637	Y47G6A.7	Y47G6A.7	I	3.50843	I	1.01644	7.376	JU1511	Trans	TB2	51	0	0.30246	1.15006	2.6523	0.096
WBGene00021636	pcaf-1	Y47G6A.6	I	3.52339	I	0.730442	6.649	14	Trans	TB1	132	0	0.27518	0.20236	0.53302	0.09311
WBGene00021635	Y47G6A.5	Y47G6A.5	I	3.53916	III	12.4576	3.704	JU1511	Trans		84	4	0.08613	0.13745	1.45836	0.09199
WBGene00021634	Y47G6A.4	Y47G6A.4	I	3.55201	I	0.730442	4.962	14	Trans		27	0	0.28238	0.21218	0.5392	0.09368
WBGene00021651	Y47G6A.27	Y47G6A.27	I	3.5581	I	3.55827	6.727	JU1931	Cis		16	7	0.36164	0.07552	0.13331	0.08868
WBGene00045399	Y47G6A.33	Y47G6A.33	I	3.56507	X	12.0339	3.98	JU1511	Trans		3	139	0.22053	264.624	935.346	0.09599
WBGene00021633	Y47G6A.3	Y47G6A.3	I	3.60291	V	9.30838	5.458	JU1931	Trans		131	2	0.28375	18.6916	47.1819	0.09549
WBGene00002143	inx-21,inx-22	Y47G6A.1	I	3.61832	V	17.571	5.594	14	Trans		117	0	0.38519	5.7213	9.13207	0.09443
WBGene00044437	Y47G6A.32	Y47G6A.32	I	3.62577	X	15.1634	3.015	JU1941	Trans		40	0	0.01188	0.00265	0.22022	0.09487
WBGene00000284	cah-6	T28F2.3	I	3.63112	X	12.6527	5.005	12	Trans		28	1	0.04369	0.03534	0.77341	0.09152
WBGene00020901	T28F2.2	T28F2.2	I	3.63884	III	4.76309	3.453	14	Trans		14	3	0.05963	0.19968	3.14914	0.09997
WBGene00017025	D1037.1	D1037.1	I	3.69034	I	4.20965	15.573	JU1941	Trans		59	2	0.38277	0.84341	1.36001	0.09059
WBGene00002042	hus-1	H26D21.1	I	3.69931	I	0.82474	9.397	14	Trans	TB1	152	0	0.26763	0.64386	1.76195	0.10654
WBGene00022276	-	NA	I	3.70497	X	12.3431	5.59	JU1511	Trans		35	0	0.09986	0.25473	2.2961	0.09599
WBGene00001601	T12F5.2,glh-4	T12F5.3	I	3.73297	X	16.6006	7.784	JU1941	Trans	TB6	141	1	0.40841	8.01995	11.617	0.08717
WBGene00020466	T12F5.1	T12F5.1	I	3.74273	V	17.5475	3.49	JU1931	Trans		32	0	0.12177	0.35144	2.53453	0.09083
WBGene00022815	asic-1	ZK770.1	I	3.77425	I	3.83865	5.779	12	Cis		28	0	0.06322	0.00263	0.03892	0.09888
WBGene00016324	C32E8.6	C32E8.6	I	3.77761	I	4.36351	7.256	JU1941	Trans		6	1	0.09503	0.01074	0.10223	0.09602
WBGene00016323	C32E8.5	C32E8.5	I	3.7833	I	0.451302	5.97	JU1511	Trans	TB2	73	4	0.29526	3.50116	8.35656	0.09001
WBGene00016322	C32E8.4	C32E8.4	I	3.78444	V	10.7406	6.803	JU1931	Trans	TB3	149	4	0.17694	94.862	441.273	0.08561
WBGene00016321	C32E8.3	C32E8.3	I	3.7875	III	2.47415	3.365	JU1941	Trans		76	0	0.11684	7.84365	59.2902	0.09446
WBGene00004425	rpl-13	C32E8.2	I	3.78891	IV	1.12189	3.743	JU1941	Trans		0	158	0.06129	13226.8	202590	0.09145
WBGene00003797	npp-11	F53F10.5	I	3.82151	X	17.5556	6.975	JU1941	Trans	TB6	109	6	0.38411	1.8494	2.96532	0.09546
WBGene00006833	unc-108	F53F10.4	I	3.85819	I	3.83865	20.058	12	Cis		75	0	0.42899	105.683	140.673	0.09316
WBGene00018765	F53F10.3,F53F10.6,F53F10.8	F53F10.3	I	3.8294	III	12.4576	6.832	JU1511	Trans		2	37	0.26691	160.804	441.67	0.09402
WBGene00018764	F53F10.2	F53F10.2	I	3.83413	I	1.01181	5.226	14	Trans		185	2	0.21104	22.1126	82.6655	0.09091
WBGene00020192	T03F1.11	T03F1.11	I	3.85424	I	1.1806	7.004	JU1511	Trans	TB2	6	5	0.34346	1160.54	2218.4	0.08847
WBGene00000764	coq-4,pgk-1	T03F1.2	I	3.87013	I	1.01181	4.993	14	Trans		1	13	0.07951	6.49833	75.2289	0.09536
WBGene00020184	T03F1.1	T03F1.1	I	3.87602	I	1.18245	5.961	JU1511	Trans	TB2	93	20	0.33434	12.4518	24.7908	0.09513
WBGene00016837	C50F2.3	C50F2.3	I	3.88076	X	15.5857	7.186	JU1941	Trans	TB5	96	3	0.30288	2.12977	4.90199	0.09322
WBGene00016836	C50F2.2	C50F2.2	I	3.88913	I	0.828446	5.617	JU1511	Trans	TB2	113	1	0.29252	0.36258	0.87694	0.08838
WBGene00003950	pbs-4	T20F5.2	I	3.90993	III	3.4671	4.655	JU1511	Trans		17	4	0.12451	21.0556	148.054	0.09619
WBGene00020652	egg-4	T21E3.1	I	3.93482	X	12.8093	5.891	JU1941	Trans		119	3	0.21944	3.17716	11.3013	0.09724
WBGene00018528	F47B3.4	F47B3.4	I	3.9622	X	14.6909	6.491	JU1941	Trans	TB5	108	3	0.30602	12.1549	27.5643	0.09432
WBGene00018527	F47B3.3	F47B3.3	I	3.96532	II	7.79113	3.363	JU1931	Trans		105	8	0.01998	0.04696	2.30416	0.09269
WBGene00018525	F47B3.1	F47B3.1	I	3.9742	X	14.6909	5.669	JU1941	Trans	TB5	132	10	0.34168	5.72445	11.0295	0.09453
WBGene00000197	aars-2	NA	I	3.98692	I	1.18245	8.344	JU1511	Trans	TB2	96	8	0.39501	8.21167	12.577	0.08831
WBGene00000779	cpn-3	F28H1.2	I	3.9887	I	4.45162	11.637	JU1931	Cis		0	102	0.36269	2649.37	4655.43	0.0975
WBGene00017908	F28H1.1	F28H1.1	I	3.99697	I	1.05436	3.963	14	Trans		108	0	0.11064	0.09499	0.76356	0.09432
WBGene00006820	unc-89	C09D1.1	I	4.09209	V	16.9656	4.953	14	Trans		172	2	0.09942	2.05676	18.6307	0.09085
WBGene00016066	C24G7.4	C24G7.4	I	4.09833	I	3.61158	12.249	12	Cis		8	1	0.33607	0.0515	0.10174	0.09359
WBGene00016064	acd-1	C24G7.2	I	4.10814	V	20.1914	6.092	JU1941	Trans		10	0	0.22059	0.07949	0.28086	0.09662
WBGene00000867	cyb-2.2	H31G24.4	I	4.11637	X	3.40416	6.036	JU1511	Trans	TB4	122	2	0.28908	24.1769	59.4557	0.0979
WBGene00019254	H31G24.3	H31G24.3	I	4.11816	I	4.11494	9.204	12	Cis		108	0	0.30182	0.451	1.04324	0.08666
WBGene00023314	H31G24.2	H31G24.2	I	4.12304	I	9.05994	3.09	JU1941	Trans		4	1	0.00047	0	0.009	0.0973
WBGene00003029	lin-44	E01A2.3	I	4.12931	I	14.3814	2.774	14	Trans		20	1	0.06316	0.19956	2.95981	0.09931
WBGene00017085	E01A2.2	E01A2.2	I	4.13542	I	0.828446	5.722	JU1511	Trans	TB2	76	4	0.25367	6.3619	18.7175	0.09539
WBGene00017084	E01A2.1	E01A2.1	I	4.14282	I	3.81897	5.106	JU1941	Cis		39	34	0.0991	1.38326	12.5743	0.0903
WBGene00020039	R12E2.14	R12E2.14	I	4.15064	IV	17.4306	3.881	JU1931	Trans		192	0	0.14603	4327.76	25308.7	0.09807
WBGene00002139	inx-16,inx-17	R12E2.4	I	4.16731	I	1.01181	4.487	14	Trans		176	0	0.23507	20.4772	66.6347	0.09466
WBGene00015974	C18E3.5,sls-2.4	C18E3.5	I	4.20331	I	1.14351	7.553	JU1511	Trans	TB2	137	0	0.39764	1.69215	2.56338	0.0895
WBGene00004464	rpn-8	R12E2.3	I	4.1773	I	0.451302	7.965	JU1511	Trans	TB2	39	0	0.61433	117.855	73.9869	0.09006
WBGene00020031	R12E2.1,R12E2.2,cas-2,ppw-1	R12E2.2	I	4.19313	X	16.6006	7.477	JU1941	Trans	TB6	166	0	0.47208	112.293	125.577	0.0951
WBGene00015972	C18E3.3	C18E3.3	I	4.20857	III	11.59	3.006	13	Trans		178	0	0.01375	0.00468	0.33592	0.09354
WBGene00015970	C18E3.1,C18E3.2	C18E3.1	I	4.21426	X	17.1879	6.308	JU1941	Trans	TB6	146	0	0.27534	3.18827	8.39103	0.09532
WBGene00003516	nab-1	C43E11.6	I	4.23619	X	4.41166	3.16	JU1511	Trans		172	0	0.09425	0.16547	1.59019	0.0951
WBGene00016605	C43E11.5	C43E11.5	I	4.23907	I	4.2381	12.637	JU1941	Cis		146	12	0.47339	24.0303	26.7314	0.09695
WBGene00007001	tufm-2	C43E11.4	I	4.24938	I	0.388927	3.232	14	Trans		9	3	0.01368	0.30844	22.2437	0.09446
WBGene00016603	C43E11.12,cogc-5,met-1	C43E11.3	I	4.26492	V	18.1019	7.143	14	Trans		83	0	0.31574	11.8717	25.7281	0.09487
WBGene00016602	mus-81	C43E11.2	I	4.26719	I	1.18245	5.479	JU1511	Trans	TB2	89	2	0.31899	1.51966	3.24436	0.08791
WBGene00016601	acin-1	C43E11.1	I	4.27334	V	16.9603	5.332	14	Trans		71	0	0.29604	2.52217	5.99755	0.09667
WBGene00021629	scpl-3	Y47D9A.2	I	4.30225	X	11.0811	7.43	JU1511	Trans		90	0	0.2034	0.6351	2.4873	0.09511
WBGene00021628	Y47D9A.1	Y47D9A.1	I	4.30825	I	0.68325	7.808	14	Trans	TB1	160	0	0.43211	22.429	29.4763	0.09112
WBGene00000140	acr-6,anc-1	ZK973.6	I	4.36255	I	0.828446	5.118	JU1511	Trans		157	7	0.13233	0.40704	2.66879	0.09811
WBGene00022832	pdp-1	ZK973.3	I	4.3705	V	17.5709	4.338	14	Trans		41	4	0.12147	0.74652	5.39919	0.09361
WBGene00022831	ZK973.2	ZK973.2	I	4.37936	X	16.9407	6.261	JU1941	Trans	TB6	106	1	0.40505	1.94837	2.86179	0.08702
WBGene00022830	ZK973.1	ZK973.1	I	4.38523	X	16.6006	6.734	JU1941	Trans	TB6	134	0	0.3517	5.90491	10.8849	0.08967
WBGene00000962	T21E12.3,dhc-1	T21E12.4	I	4.40473	X	16.6006	7.615	JU1941	Trans	TB6	129	6	0.34645	2.12944	4.01699	0.08686
WBGene00020654	T21E12.2,cgef-2	T21E12.2	I	4.4262	V	10.7406	5.872	JU1931	Trans	TB3	170	0	0.15685	0.11545	0.62062	0.09469
WBGene00001231	eif-3.H	C41D11.2	I	4.44659	I	3.83865	11.381	12	Trans		50	2	0.4163	29.5075	41.3732	0.08996
WBGene00016561	eri-6	C41D11.1	I	4.46946	I	4.36531	9.706	JU1941	Cis		23	0	0.27548	0.47017	1.23659	0.08321
WBGene00020131	gcy-28	T01A4.1	I	4.5087	X	17.5556	6.21	JU1941	Trans	TB6	150	0	0.15485	1.94601	10.6214	0.09363
WBGene00022469	Y119C1B.3	Y119C1B.3	I	4.55297	I	4.44925	29.319	JU1941	Cis		11	0	0.4063	0.38846	0.56764	0.09718
WBGene00022467	Y119C1B.1	Y119C1B.1	I	4.55531	V	10.7406	5.999	JU1931	Trans	TB3	111	3	0.26814	6.49338	17.7234	0.0943
WBGene00017010	D1007.15	D1007.15	I	4.56379	I	7.97433	14.765	JU1941	Trans		39	0	0.37516	0.27601	0.4597	0.08815
WBGene00004113	pqn-24	D1007.14	I	4.56599	III	4.58535	4.322	JU1941	Trans		40	1	0.20825	3.24524	12.3379	0.09111
WBGene00017009	D1007.13	D1007.13	I	4.56839	V	20.5825	4.83	JU1931	Trans		151	0	0.01418	0.10193	7.08475	0.09177
WBGene00004436	D1007.22,rpl-24.1	D1007.12	I	4.58618	V	14.1948	4.033	JU1931	Trans		7	62	0.16634	42269.6	211851	0.09434
WBGene00017007	D1007.10	D1007.10	I	4.58946	I	1.70247	5.457	14	Trans	TB1	10	0	0.07122	0.14928	1.9469	0.09347
WBGene00017005	D1007.8,eaf-1	D1007.8	I	4.6054	I	1.18245	5.875	JU1511	Trans	TB2	119	0	0.33892	10.6047	20.6852	0.0942
WBGene00016654	C44E4.5	C44E4.5	I	4.6102	V	17.8461	8.36	14	Trans		103	0	0.46683	2.00815	2.29348	0.09739
WBGene00016653	21ur-14833,C44E4.4	C44E4.4	I	4.63563	III	12.6622	6.504	JU1941	Trans		32	3	0.36007	91.7585	163.08	0.09787
WBGene00015008	B0041.3	B0041.3	I	4.64563	I	12.5848	4.336	JU1941	Trans		35	0	0.14026	0.36287	2.22417	0.1038
WBGene00015011	B0041.8	B0041.8	I	4.64828	X	17.009	5.312	JU1941	Trans		69	0	0.39357	8.19233	12.623	0.09833
WBGene00015007	ain-2,unc-57	B0041.2	I	4.67943	I	1.0328	7.391	14	Trans	TB1	174	0	0.22546	15.4592	53.1069	0.09916
WBGene00015006	B0041.1	B0041.1	I	4.66535	V	10.7406	5.139	JU1931	Trans		41	1	0.21095	1.6539	6.18642	0.09818
WBGene00021112	W09C3.4	W09C3.4	I	4.70587	IV	3.6051	3.131	JU1926	Trans		69	0	0.07367	0.26556	3.33912	0.09632
WBGene00021110	W09C3.2	W09C3.2	I	4.71358	V	10.7406	8.118	JU1931	Trans	TB3	151	2	0.28363	2.53585	6.40482	0.09133
WBGene00021109	W09C3.1	W09C3.1	I	4.71958	V	10.7406	4.887	JU1931	Trans		136	0	0.45785	1.42633	1.68896	0.09245
WBGene00015695	C10H11.7,ugt-26	C10H11.6	I	4.72396	III	11.831	7.92	JU1511	Trans		133	2	0.536	51.0746	44.2145	0.09923
WBGene00015693	ugt-28	C10H11.4	I	4.73085	I	4.93043	13.061	JU1941	Cis		101	0	0.49293	2.70149	2.77903	0.09594
WBGene00015692	ugt-25	C10H11.3	I	4.73585	III	5.47976	6.195	14	Trans		102	0	0.14837	1.77334	10.1786	0.09382
WBGene00015691	C10H11.12,C10H11.14,viln-1	C10H11.1	I	4.75961	V	10.7406	6.153	JU1931	Trans	TB3	159	0	0.25445	1.10173	3.2281	0.09557
WBGene00013589	M04F3.2	M04F3.2	I	4.76818	III	4.58464	5.015	JU1941	Trans		10	5	0.11951	0.12582	0.92696	0.09728
WBGene00004410	rpa-2	M04F3.1	I	4.77149	I	0.9573	4.291	JU1511	Trans		133	0	0.22421	30.5543	105.722	0.09295
WBGene00006984	F54D7.6,F54D7.7	F54D7.7	I	4.79065	III	2.47415	3.762	JU1941	Trans		8	6	0.20596	46493.7	179249	0.08848
WBGene00018798	gnrr-1	F54D7.3	I	4.80435	I	9.57551	10.18	JU1941	Trans		90	2	0.22373	0.02026	0.0703	0.09501
WBGene00018797	F54D7.2	F54D7.2	I	4.80968	X	16.6006	7.059	JU1941	Trans	TB6	97	0	0.41997	27.1139	37.4482	0.08842
WBGene00019012	F57C9.6	F57C9.6	I	4.82491	I	3.15194	4.556	12	Trans		3	1	0.0887	0.00616	0.0633	0.09173
WBGene00019009	F57C9.1,F57C9.3,F57C9.4,clec-90,htp-3	F57C9.2	I	4.85072	I	1.18245	7.886	JU1511	Trans	TB2	97	0	0.41219	18.9087	26.9653	0.09314
WBGene00017795	F25F8.1	F25F8.1	I	4.8955	III	5.31203	3.8	JU1511	Trans		57	0	0.16652	0.05594	0.28001	0.09174
WBGene00006774	F21F3.4	F21F3.4	I	4.89754	I	1.74277	5.123	JU1931	Trans		116	1	0.24003	0.19005	0.60171	0.09674
WBGene00017673	F21F3.3	F21F3.3	I	4.90317	V	10.2517	11.284	JU1926	Trans		127	3	0.31991	16.0727	34.1681	0.09661
WBGene00017671	pgal-1	NA	I	4.91183	I	8.54963	7.171	JU1941	Trans		12	26	0.14528	7.01871	41.2927	0.08937
WBGene00017676	F21F3.7	F21F3.7	I	4.92087	III	3.35794	6.286	14	Trans		123	0	0.01282	0.04452	3.42782	0.11724
WBGene00017886	F28B3.5,acl-11	F28B3.5	I	4.93254	I	1.01181	9.6	14	Trans	TB1	138	0	0.46312	3.20226	3.71232	0.09646
WBGene00017882	F28B3.1,F28B3.4	F28B3.1	I	4.94933	III	5.31203	4.176	JU1511	Trans		159	1	0.10493	0.21971	1.87414	0.09411
WBGene00021015	W03G9.3	W03G9.3	I	4.96152	III	4.04257	5.784	JU1941	Trans		57	16	0.37789	1.12297	1.84868	0.08723
WBGene00021014	W03G9.2	W03G9.2	I	4.96438	X	17.5556	8.653	JU1941	Trans	TB6	117	5	0.4867	1.32354	1.39588	0.09426
WBGene00004900	snf-1	W03G9.1	I	4.98399	X	17.5293	4.327	JU1941	Trans		137	0	0.06714	0.20272	2.81682	0.0956
WBGene00003221	mes-3	F54C1.3	I	5.00321	I	1.01181	9.09	14	Trans	TB1	186	0	0.42504	3.06951	4.15223	0.09394
WBGene00001050	dom-3	F54C1.2	I	5.00516	I	0.828446	8.756	JU1511	Trans	TB2	63	0	0.39859	0.84981	1.28223	0.09261
WBGene00006058	sst-20	F54C1.9	I	5.00799	X	14.6909	5.257	JU1941	Trans		143	6	0.26137	32.5353	91.945	0.09499
WBGene00018789	F54C1.1	F54C1.1	I	5.01495	I	11.7344	4.083	JU1941	Trans		87	0	0.0614	0.02903	0.44383	0.09963
WBGene00016730	C46H11.6	C46H11.6	I	5.02332	V	10.7406	7.369	JU1931	Trans	TB3	120	1	0.25898	0.93128	2.66471	0.09129
WBGene00002979	lfe-2	C46H11.4	I	5.04116	I	2.95538	7.921	14	Trans		130	0	0.38169	4.71348	7.63535	0.09583
WBGene00016728	C46H11.2	C46H11.2	I	5.05253	I	4.68743	27.727	JU1941	Cis		108	3	0.33246	5.28493	10.6114	0.09101
WBGene00002213	kin-32	C30F8.4	I	5.0939	III	2.1977	3.097	JU1926	Trans		81	1	0.00462	0.00506	1.09025	0.09049
WBGene00016259	C30F8.3,Y110A7A.20	C30F8.3	I	5.10168	V	10.7406	5.031	JU1931	Trans		79	0	0.08566	0.74973	8.00224	0.08936
NA	Y110A7A.23,use-1	NA	I	5.10763	I	1.70247	4.444	14	Trans		85	0	0.04097	0.70458	16.4933	0.09854
WBGene00000001	aap-1	Y110A7A.10	I	5.11017	I	0.68325	5.82	14	Trans	TB1	146	0	0.45105	1.71912	2.09228	0.09224
WBGene00022459	Y110A7A.9	Y110A7A.9	I	5.12399	I	1.0328	7.074	14	Trans	TB1	138	0	0.38675	2.02818	3.216	0.09638
WBGene00022456	Y110A7A.6	Y110A7A.6	I	5.13411	X	17.5556	8.126	JU1941	Trans	TB6	118	0	0.38177	19.9173	32.2544	0.08989
WBGene00022458	Y110A7A.7,Y110A7A.8	Y110A7A.8	I	5.13112	III	12.4156	5.065	JU1511	Trans		27	4	0.3411	6.54073	12.6348	0.09346
WBGene00003475	Y110A7A.4,mtm-1	Y110A7A.5	I	5.13969	I	1.01181	5.828	14	Trans	TB1	23	0	0.159	1.2015	6.35501	0.09402
WBGene00006797	unc-63	Y110A7A.3	I	5.15059	I	4.82976	9.001	JU1941	Cis		34	0	0.21912	0.06474	0.2307	0.09279
WBGene00001833	hcp-6	Y110A7A.1	I	5.17132	I	0.828446	4.966	JU1511	Trans		113	2	0.26285	0.31612	0.88654	0.09546
WBGene00003792	npp-6,slx-1	F56A3.3	I	5.18624	X	16.6006	6.986	JU1941	Trans	TB6	165	0	0.39866	3.85684	5.81762	0.09862
WBGene00000272	bro-1	F56A3.5	I	5.18923	IV	17.3217	3.518	JU1931	Trans		7	9	0.01812	0.01015	0.5502	0.09681
WBGene00018908	fncm-1	F56A3.1	I	5.19525	X	17.5556	7.448	JU1941	Trans	TB6	152	0	0.2656	0.15296	0.42295	0.08899
WBGene00016327	C32E12.1	C32E12.1	I	5.23528	X	3.40416	5.865	JU1511	Trans	TB4	149	13	0.25393	5.09573	14.9718	0.09132
WBGene00015092	B0261.4	B0261.4	I	5.24553	III	0.741018	4.742	14	Trans		1	1	0.16099	4.6538	24.254	0.09834
WBGene00002583	let-363	B0261.2	I	5.26348	I	1.01181	8.585	14	Trans	TB1	142	0	0.30096	5.12537	11.9046	0.08616
WBGene00015091	B0261.1,B0261.9	B0261.1	I	5.26947	I	1.0328	6.476	14	Trans	TB1	134	0	0.35859	1.51678	2.71302	0.09948
WBGene00018595	fbxa-145	F48C1.2	I	5.32113	V	19.6318	4.171	JU1941	Trans		23	1	0.06547	0.01041	0.1486	0.09666
WBGene00018594	aman-3	F48C1.1	I	5.33024	I	0.68325	7.947	14	Trans	TB1	148	0	0.34253	0.30103	0.57781	0.09398
WBGene00018864	F55A12.15,F55A12.5	F55A12.5	I	5.34965	I	1.01644	7.565	JU1511	Trans	TB2	150	0	0.37196	1.46504	2.47369	0.09263
WBGene00000966	dhs-2	F55A12.4	I	5.35703	I	1.0328	7.695	14	Trans	TB1	153	0	0.38258	3.74676	6.04662	0.09462
WBGene00018863	F55A12.2,ppk-1	F55A12.2	I	5.36688	I	1.01181	10.146	14	Trans	TB1	45	0	0.31836	3.39335	7.26545	0.09533
WBGene00018862	F55A12.1	F55A12.1	I	5.37265	III	13.3896	13.398	JU1941	Trans		59	2	0.77862	29.6821	8.43926	0.09679
WBGene00016040	C24A11.1	C24A11.1	I	5.4029	V	10.7406	5.58	JU1931	Trans	TB3	150	3	0.17698	12.4381	57.8404	0.09291
WBGene00003793	F27C1.17,F27C1.2,npp-7	T19B4.2	I	5.69751	I	0.730442	7.428	14	Trans	TB1	131	0	0.25534	18.6963	54.5255	0.0976
WBGene00017851	F27C1.1	F27C1.1	I	5.43579	V	10.7406	6.284	JU1931	Trans	TB3	141	4	0.25131	491.429	1464.01	0.09676
WBGene00015634	C09D4.3	C09D4.3	I	5.49063	X	17.009	5.58	JU1941	Trans	TB6	142	6	0.30293	24.3072	55.9337	0.09035
WBGene00015633	C09D4.2	C09D4.2	I	5.49399	I	1.05426	5.643	JU1511	Trans	TB2	34	0	0.32739	3.4279	7.04263	0.09276
WBGene00015632	C09D4.1	C09D4.1	I	5.50652	I	1.55051	6.535	14	Trans	TB1	162	0	0.14377	0.82576	4.918	0.09511
WBGene00019075	F59A3.12,F59A3.13,F59A3.2	F59A3.2	I	5.5175	X	16.6006	5.986	JU1941	Trans	TB6	151	0	0.45937	19.6172	23.0876	0.09517
WBGene00019074	F59A3.1	F59A3.1	I	5.52977	X	16.0036	4.264	JU1941	Trans		2	0	0.07993	0.47724	5.49338	0.09264
WBGene00006594	tom-1	M01A10.2	I	5.56169	I	0.759722	6.965	14	Trans	TB1	152	0	0.20797	1.96222	7.47301	0.09344
WBGene00019692	M01A10.1	M01A10.1	I	5.56627	X	16.6006	8.197	JU1941	Trans	TB6	168	4	0.3628	0.60218	1.05763	0.09565
WBGene00019712	M01E11.3	M01E11.3	I	5.57677	X	17.009	6.375	JU1941	Trans	TB6	146	0	0.38365	0.45085	0.72432	0.08707
WBGene00019711	M01E11.2	M01E11.2	I	5.58188	X	16.9407	6.804	JU1941	Trans	TB6	120	0	0.32434	3.31759	6.91126	0.09392
WBGene00019710	M01E11.1	M01E11.1	I	5.58344	I	1.70247	4.201	14	Trans		92	0	0.06712	0.11439	1.58976	0.08623
WBGene00000473	cey-2	F46F11.2	I	5.62067	X	17.009	6.597	JU1941	Trans	TB6	145	4	0.28279	1698.17	4306.87	0.09827
WBGene00018510	F46F11.7	F46F11.7	I	5.62305	X	10.4857	4.265	JU1511	Trans		0	49	0.04515	0.31295	6.61837	0.09111
WBGene00018508	F46F11.1	F46F11.1	I	5.63764	I	0.82474	6.755	14	Trans	TB1	163	0	0.13524	2.05933	13.1678	0.09323
WBGene00000630	M01A12.3,col-53	M01A12.1	I	5.64637	X	12.0322	3.206	JU1511	Trans		16	0	0.0064	0.00542	0.84237	0.09061
WBGene00004224	ptr-10	F55F8.1	I	5.66715	X	16.0036	4.13	JU1941	Trans		3	3	0.06345	0.15058	2.22247	0.08765
WBGene00020558	T19B4.5,dnj-21	T19B4.5	I	5.67771	IV	1.12798	4.893	JU1941	Trans		30	7	0.16131	14.1413	73.5267	0.09443
WBGene00020557	T19B4.3	T19B4.3	I	5.67987	I	4.21027	6.092	JU1941	Trans		26	37	0.3897	219.527	343.801	0.09958
WBGene00020556	T19B4.1	T19B4.1	I	5.70687	I	1.0328	9.039	14	Trans	TB1	79	0	0.37352	0.74589	1.25103	0.09233
WBGene00002989	lim-7	C04F1.3	I	5.72581	I	1.14351	6.257	JU1511	Trans	TB2	170	0	0.38859	0.88486	1.39226	0.08824
WBGene00044305	F56H1.6	F56H1.6	I	5.74563	I	0.703319	3.934	14	Trans		97	1	0.05633	0.19544	3.2739	0.09176
WBGene00000493	che-14	F56H1.1	I	5.75433	I	1.31106	8.551	14	Trans	TB1	119	0	0.31753	0.30471	0.65491	0.09321
WBGene00020693	T22E7.1	T22E7.1	I	5.77363	III	2.3553	3.631	14	Trans		7	0	0.10375	1.29666	11.2011	0.09592
WBGene00001856	hil-5	B0414.3	I	5.77561	I	1.14351	6.581	JU1511	Trans	TB2	58	5	0.43878	138.64	177.323	0.0981
WBGene00004393	rnt-1	B0414.2	I	5.78861	I	11.7082	5.096	JU1941	Trans		14	0	0.07564	0.00635	0.07754	0.10682
WBGene00001973	lin-35	C32F10.2	I	5.81564	I	1.14351	6.46	JU1511	Trans	TB2	183	0	0.34776	0.82108	1.53995	0.09311
WBGene00016331	obr-4	C32F10.1	I	5.83465	X	17.009	7.365	JU1941	Trans	TB6	105	0	0.39071	10.9653	17.1001	0.09374
WBGene00022276	-	NA	I	5.83903	V	6.79151	2.698	JU1926	Trans		80	3	0.09915	0.03152	0.28638	0.0966
WBGene00000631	col-54	F33D11.3	I	5.84406	I	1.14351	5.759	JU1511	Trans	TB2	131	43	0.4436	1672.1	2097.32	0.09143
WBGene00018001	F33D11.2	F33D11.2	I	5.84943	V	10.7406	5.681	JU1931	Trans	TB3	145	0	0.22857	1.07452	3.62645	0.09151
WBGene00016421	C34G6.5	C34G6.5	I	5.87435	V	18.7208	5.74	14	Trans		115	0	0.30252	3.184	7.34096	0.0859
WBGene00003996	pgp-2	C34G6.4	I	5.89602	I	0.68325	7.562	14	Trans	TB1	174	0	0.49839	6.61281	6.65558	0.09257
WBGene00016420	C34G6.3	C34G6.3	I	5.89741	V	10.7406	5.535	JU1931	Trans	TB3	124	6	0.22719	69.8015	237.435	0.09838
WBGene00016419	tyr-4	C34G6.2	I	5.90212	III	12.3974	4.843	13	Trans		3	71	0.08965	2.06628	20.9832	0.09726
WBGene00016418	C34G6.1	C34G6.1	I	5.91831	I	1.0328	7.839	14	Trans	TB1	188	0	0.40798	0.88032	1.27745	0.10497
WBGene00000099	air-2	B0207.4	I	5.93889	I	0.759722	6.767	14	Trans	TB1	175	0	0.38102	6.61766	10.7504	0.09689
NA	Y76G2A.1,Y76G2A.2	NA	I	5.98323	I	12.5281	5.128	JU1941	Trans		9	23	0.22626	0.98928	3.38296	0.09628
WBGene00015501	C06A5.3,sir-2.4	C06A5.3	I	5.99321	V	17.641	6.213	14	Trans		95	0	0.35464	1.92386	3.50089	0.08785
WBGene00015500	C06A5.2	C06A5.2	I	6.00733	V	10.7406	7.197	JU1931	Trans	TB3	131	3	0.22929	4.09623	13.7683	0.09317
WBGene00000814	B0025.4,C06A5.1,csn-2	B0025.2	I	6.02837	I	0.68325	6.727	14	Trans	TB1	90	0	0.37414	28.0677	46.9519	0.09434
WBGene00006932	vps-34	B0025.1	I	6.03346	I	1.01181	8.943	14	Trans	TB1	158	0	0.19501	0.47396	1.95643	0.09965
WBGene00006492	C27A12.4,tag-146	C27A12.3	I	6.04127	I	1.70247	5.07	14	Trans		22	0	0.21922	0.54507	1.94132	0.09335
WBGene00016154	C27A12.2	C27A12.2	I	6.04618	I	0.828446	6.835	JU1511	Trans	TB2	127	0	0.42087	1.63078	2.244	0.1027
WBGene00023409	mbd-2	C27A12.10	I	6.06531	V	16.9337	2.839	14	Trans		15	0	0.01778	0.08841	4.88554	0.09475
WBGene00001819	haf-9	ZK484.2	I	6.08596	X	5.10196	6.1	JU1511	Trans		133	2	0.21525	16.2296	59.17	0.0936
WBGene00022748	ZK484.1	ZK484.1	I	6.09442	I	1.15487	4.625	JU1511	Trans		169	0	0.22969	553.63	1856.66	0.09595
WBGene00020840	T27A3.4	T27A3.4	I	6.09973	V	10.7406	5.598	JU1931	Trans	TB3	146	12	0.26866	2332.16	6348.47	0.08731
WBGene00006044	ssp-16	T27A3.3	I	6.10247	V	10.7406	5.646	JU1931	Trans	TB3	143	8	0.16181	186.5	966.079	0.08844
WBGene00020839	T27A3.2	T27A3.2	I	6.11456	X	16.6006	6.886	JU1941	Trans	TB6	137	0	0.3613	3.50676	6.19926	0.09339
WBGene00020838	T27A3.1	T27A3.1	I	6.12686	I	1.01181	4.813	14	Trans		137	2	0.16725	4.35529	21.6851	0.09431
WBGene00018981	F56F4.4,pept-3	F56F4.4	I	6.13911	I	1.55051	4.93	14	Trans		192	0	0.11865	0.26356	1.95786	0.09372
WBGene00018980	F56F4.3	F56F4.3	I	6.14439	X	17.009	5.885	JU1941	Trans	TB6	113	1	0.3189	0.31164	0.66561	0.09738
WBGene00020380	T09B4.5	T09B4.5	I	6.15742	X	14.6909	4.687	JU1941	Trans		24	44	0.17981	3.11551	14.2116	0.09653
WBGene00020378	T09B4.4	T09B4.4	I	6.16865	II	14.5523	3.694	JU1926	Trans		3	0	0.089	1.77649	18.1836	0.09668
WBGene00020377	T09B4.3	T09B4.3	I	6.17779	I	1.01644	4.437	JU1511	Trans		90	1	0.21862	0.7525	2.68961	0.08328
WBGene00020375	T05E7.3,T09B4.1,T09B4.2	T09B4.1	I	6.19262	I	0.828446	6.611	JU1511	Trans	TB2	118	0	0.28552	10.9439	27.3856	0.0943
WBGene00020258	T05E7.1	T05E7.1	I	6.20693	X	4.85422	8.049	12	Trans		136	0	0.32903	3.51424	7.16623	0.09305
WBGene00020346	T08B2.5	T08B2.5	I	6.21992	I	1.0328	6.417	14	Trans	TB1	135	2	0.24689	2.44068	7.44492	0.09691
WBGene00020344	T08B2.3,T08B2.4	T08B2.3	I	6.23036	I	3.77933	4.813	JU1941	Trans		53	1	0.08205	0.06952	0.77778	0.08947
WBGene00016752	C48E7.7	C48E7.7	I	6.23534	V	10.7406	6.069	JU1931	Trans	TB3	148	6	0.28238	1871.75	4756.61	0.09589
WBGene00016754	C48E7.11,C48E7.2,C48E7.6,cof-2,lpd-2	C48E7.11	I	6.25772	I	0.82474	3.648	14	Trans		66	0	0.00804	0.67526	83.3405	0.0935
WBGene00016749	C48E7.1	C48E7.1	I	6.26453	X	16.6226	2.754	JU1941	Trans		0	29	0.06398	27.437	401.385	0.09177
WBGene00015687	C10G11.6,C10G11.7,pnk-1	C10G11.7	I	6.29766	I	1.01644	6.402	JU1511	Trans	TB2	74	3	0.42508	59.16	80.0143	0.0942
WBGene00017817	F26B1.5	F26B1.5	I	6.31081	V	10.7406	7.292	JU1931	Trans	TB3	116	0	0.25618	0.41805	1.21384	0.09623
WBGene00000634	col-58	F26B1.4	I	6.31241	V	12.5662	7.189	JU1931	Trans		194	0	0.028	2.3908	83.0095	0.09542
WBGene00002073	ima-2	F26B1.3	I	6.31727	X	16.6006	5.753	JU1941	Trans	TB6	164	0	0.27433	38.0929	100.765	0.09786
WBGene00017816	F26B1.2	F26B1.2	I	6.32045	I	1.01644	6.409	JU1511	Trans	TB2	178	0	0.41486	30.9622	43.6714	0.08281
WBGene00194703	F26B1.8	NA	I	6.33019	V	10.7406	6.55	JU1931	Trans	TB3	134	4	0.28551	776.883	1944.13	0.09442
WBGene00000254	bli-4	K04F10.4	I	6.35668	I	0.759722	6.469	14	Trans	TB1	182	0	0.2844	20.2365	50.9183	0.09713
WBGene00019396	K04F10.3	K04F10.3	I	6.36047	I	0.82474	8.568	14	Trans	TB1	107	0	0.30816	13.8295	31.0486	0.09791
WBGene00019394	K04F10.1	K04F10.1	I	6.36623	III	0.798515	4.201	14	Trans		26	0	0.17645	0.35827	1.67213	0.08864
WBGene00019399	K04F10.7	K04F10.7	I	6.36808	I	0.314249	4.884	14	Trans		88	0	0.18633	0.8855	3.8667	0.08967
WBGene00022586	ZC308.4	ZC308.4	I	6.3696	X	17.009	6.48	JU1941	Trans	TB6	74	0	0.18964	0.8256	3.52794	0.09622
WBGene00001596	gld-2	ZC308.1	I	6.38614	X	16.6006	5.293	JU1941	Trans		167	3	0.19383	2.86846	11.9304	0.09513
WBGene00022591	cuti-1	ZC328.1	I	6.40571	III	0.59356	4.45	14	Trans		1	0	0.03514	10.4782	287.74	0.0957
WBGene00004721	san-1	ZC328.4	I	6.40921	I	1.70247	5.311	14	Trans		99	0	0.17876	0.39087	1.79564	0.08936
WBGene00018156	ncbp-1	F37E3.1	I	6.4258	I	1.01181	7.958	14	Trans	TB1	142	0	0.45886	4.31596	5.08993	0.08546
WBGene00004924	snt-4	T23H2.2	I	6.4412	II	14.6186	4.192	JU1926	Trans		33	0	0.05753	2.09857	34.3824	0.09559
WBGene00003798	npp-12	T23H2.1	I	6.45395	I	1.25856	6.861	14	Trans	TB1	150	0	0.33205	1.83162	3.6844	0.08207
WBGene00019432	knl-2	K06A5.4	I	6.46427	V	17.9169	5.055	14	Trans		172	0	0.30824	2.42974	5.45298	0.09554
WBGene00019431	K06A5.3	K06A5.3	I	6.46752	V	10.7406	4.899	JU1931	Trans		144	3	0.33887	22.951	44.7761	0.0929
WBGene00019430	K06A5.2	K06A5.2	I	6.46943	V	10.7406	6.379	JU1931	Trans	TB3	152	5	0.2596	221.981	633.091	0.09299
WBGene00019429	K06A5.1	K06A5.1	I	6.47715	I	0.759722	7.1	14	Trans	TB1	160	0	0.47694	2.95994	3.24612	0.0956
WBGene00016945	sulp-1	C55B7.6	I	6.48592	X	3.4421	2.816	JU1511	Trans		8	0	0.13114	0.00314	0.0208	0.09703
WBGene00016944	uri-1	C55B7.5	I	6.49611	I	1.01181	8.854	14	Trans	TB1	138	0	0.39977	4.24962	6.38054	0.09777
WBGene00016943	acdh-1	C55B7.4	I	6.49956	V	12.742	8.086	JU1931	Trans		182	0	0.38068	20826.7	33881.8	0.09634
WBGene00016942	C55B7.3	C55B7.3	I	6.50142	V	9.30838	6.94	JU1931	Trans		159	1	0.24637	8.74643	26.7543	0.09202
WBGene00016947	gly-2	C55B7.2	I	6.51162	X	16.975	4.087	JU1941	Trans		131	0	0.16389	0.34658	1.7681	0.09109
WBGene00001599	glh-2	C55B7.1	I	6.51751	X	16.6006	5.973	JU1941	Trans	TB6	144	0	0.309	2.61414	5.84593	0.09812
WBGene00020414	T10E9.4	T10E9.4	I	6.52874	V	10.7406	6.144	JU1931	Trans	TB3	145	4	0.35406	187.468	342.018	0.09647
WBGene00020413	T10E9.3	T10E9.3	I	6.53919	V	10.7406	5.246	JU1931	Trans		179	1	0.17092	96.9069	470.076	0.09365
WBGene00020411	T10E9.1,T10E9.2	T10E9.1	I	6.5466	I	0.730442	8.223	14	Trans	TB1	126	0	0.30002	3.27756	7.64709	0.09837
WBGene00019004	21ur-14797,F57B10.5,tre-1,xpg-1	F57B10.6	I	6.5637	I	1.0328	6.024	14	Trans	TB1	112	0	0.37953	160.815	262.909	0.09375
WBGene00019002	F57B10.4	F57B10.4	I	6.56893	X	16.9407	8.438	JU1941	Trans	TB6	124	3	0.43708	3.39	4.36595	0.09825
WBGene00019001	F57B10.3	F57B10.3	I	6.5726	I	0.730442	4.65	14	Trans		76	7	0.10434	8.45869	72.6114	0.09387
WBGene00006624	let-607,try-6	F48A9.3	I	6.58788	X	17.5556	9.449	JU1941	Trans	TB6	139	0	0.42034	13.3941	18.4706	0.09268
WBGene00017067	D2092.6,F48A9.1,F48A9.2,F48A9.5	D2092.6	I	6.60022	V	10.7406	4.262	JU1931	Trans		105	0	0.15834	0.78985	4.19835	0.09371
WBGene00006645	tsp-19	D2092.7	I	6.61864	IV	0.580992	4.701	13	Trans		89	0	0.37525	1.22504	2.03955	0.09513
WBGene00017068	D2092.8	D2092.8	I	6.62128	V	12.4493	5.647	JU1931	Trans		184	0	0.16342	28.2958	144.857	0.0967
WBGene00022633	ZC581.3	ZC581.3	I	6.65543	X	16.975	5.753	JU1941	Trans	TB6	166	0	0.12058	0.7165	5.22588	0.0971
WBGene00022632	ZC581.2	ZC581.2	I	6.65878	V	10.7406	5.912	JU1931	Trans	TB3	132	1	0.26935	2.63312	7.14287	0.09497
WBGene00022631	nekl-2	ZC581.1	I	6.66521	III	3.65235	4.987	14	Trans		146	0	0.11787	0.29412	2.20113	0.08792
WBGene00015907	C17F3.1	C17F3.1	I	6.66959	V	10.7406	5.896	JU1931	Trans	TB3	123	2	0.1825	494.584	2215.48	0.09707
WBGene00022706	C17F3.3	C17F3.3	I	6.68374	V	10.7406	5.408	JU1931	Trans	TB3	131	2	0.29543	9.32548	22.2407	0.09493
WBGene00020710	T23B3.2	T23B3.2	I	6.71709	IV	0.674186	3.815	13	Trans		115	0	0.0911	6.23288	62.1842	0.09696
WBGene00020709	T23B3.1	T23B3.1	I	6.7199	X	17.009	9.747	JU1941	Trans	TB6	66	0	0.47132	7.04087	7.89781	0.09278
WBGene00003170	mec-6	W02D3.3	I	6.72833	III	2.47953	4.001	14	Trans		38	0	0.00726	0.00137	0.18714	0.09395
WBGene00019978	W02D3.1,W02D3.12,dhod-1	W02D3.1	I	6.74239	IV	1.12798	5.686	JU1941	Trans		46	2	0.23755	497.387	1596.46	0.08679
WBGene00001682	gpc-2	F08B6.2	I	6.75819	IV	1.12798	6.294	JU1941	Trans		10	28	0.2292	212.166	713.532	0.09264
WBGene00017239	F08B6.1	F08B6.1	I	6.76141	IV	1.17818	3.884	JU1941	Trans		44	0	0.12213	1.87368	13.4685	0.09688
WBGene00019324	E02D9.1	E02D9.1	I	6.80485	III	12.6232	6.525	JU1941	Trans		13	11	0.29342	16.856	40.5912	0.09076
WBGene00000871	cye-1	C37A2.4	I	6.78453	X	16.6006	5.967	JU1941	Trans	TB6	165	0	0.33057	6.38198	12.9239	0.09723
WBGene00016491	acdh-5	C37A2.3	I	6.78714	V	10.7406	7.355	JU1931	Trans	TB3	115	4	0.16496	3.15942	15.9927	0.09768
WBGene00004110	pqn-20	C37A2.2	I	6.7977	V	18.1019	4.326	14	Trans		128	7	0.19297	0.7472	3.12484	0.09261
WBGene00006740	ulp-5	K02F2.4	I	6.81425	X	17.5556	5.058	JU1941	Trans		106	0	0.46201	1.17479	1.368	0.08655
WBGene00019323	teg-4	NA	I	6.83474	I	1.0328	7.14	14	Trans	TB1	101	0	0.28405	4.01237	10.1133	0.0996
WBGene00019322	ahcy-1	K02F2.2	I	6.83815	III	12.3974	7.276	13	Trans		1	42	0.24134	14393.5	45247.3	0.09993
WBGene00001056	dpf-3	K02F2.1	I	6.84334	I	1.0328	8.055	14	Trans	TB1	173	0	0.42136	8.79397	12.0766	0.08806
WBGene00019247	syp-4	NA	I	6.84992	X	16.6006	7.619	JU1941	Trans	TB6	110	2	0.43467	8.86115	11.5248	0.09578
WBGene00019246	rpb-5	H27M09.2	I	6.85132	I	1.70247	4.801	14	Trans		48	1	0.20292	13.983	54.9261	0.09043
WBGene00019245	H27M09.1	H27M09.1	I	6.85414	X	17.009	6.99	JU1941	Trans	TB6	75	0	0.29229	1.25418	3.03671	0.09703
WBGene00001598	glh-1	T21G5.3	I	6.85759	X	14.2155	8.764	JU1941	Trans	TB5	142	4	0.41988	113.375	156.643	0.09912
WBGene00044898	T21G5.2,T21G5.6	T21G5.2	I	6.87218	I	0.379451	6.754	14	Trans	TB1	143	0	0.19328	3.12604	13.0479	0.09636
WBGene00020659	T21G5.1	T21G5.1	I	6.87703	V	10.7406	5.137	JU1931	Trans		151	2	0.24845	1.24296	3.75983	0.09174
WBGene00016742	C48B6.4	C48B6.4	I	6.89425	V	10.7406	6.145	JU1931	Trans	TB3	129	1	0.27452	1.81635	4.80022	0.09762
WBGene00016741	C48B6.3	C48B6.3	I	6.91663	X	17.5556	6.753	JU1941	Trans	TB6	145	0	0.40508	15.597	22.906	0.08568
WBGene00016740	C48B6.2	C48B6.2	I	6.91756	III	11.59	5.116	13	Trans		10	2	0.10477	2.50924	21.44	0.09113
WBGene00020399	ztf-4	T10B11.3	I	6.92985	III	12.3974	5.197	13	Trans		29	7	0.14141	0.70418	4.27568	0.09491
WBGene00020398	T10B11.10,T10B11.2	T10B11.2	I	6.93694	I	1.0328	8.473	14	Trans	TB1	64	0	0.27071	2.54242	6.84919	0.09463
WBGene00020397	pcbd-1	T10B11.1	I	6.95197	I	12.1678	4.559	JU1941	Trans		0	75	0.23637	32.0977	103.696	0.09265
WBGene00016266	C30F12.7	C30F12.7	I	6.97707	I	2.57593	5.805	JU1511	Trans		21	0	0.18747	2.36594	10.2543	0.09843
WBGene00016265	nmur-4	NA	I	6.9921	I	1.01181	4.057	14	Trans		113	0	0.06593	0.04497	0.63717	0.09597
WBGene00010369	ctg-1	H06O01.3	I	7.00924	X	4.28688	5.039	JU1511	Trans		2	13	0.17788	0.21386	0.9884	0.09595
WBGene00008852	F15C11.2	F15C11.2	I	7.02908	X	13.4048	5.393	JU1941	Trans		11	0	0.13624	14.37	91.1097	0.09232
WBGene00004773	sem-4	F15C11.1	I	7.0489	I	1.01181	3.552	14	Trans		153	0	0.0563	0.07967	1.33534	0.09178
WBGene00007024	mdt-28	W01A8.1	I	7.05935	I	1.01644	8.517	JU1511	Trans	TB2	52	0	0.38149	32.4692	52.6415	0.09699
WBGene00012165	cutl-6	W01A8.3	I	7.06813	X	17.009	2.585	JU1941	Trans		0	10	0.04386	0.02885	0.62891	0.0954
WBGene00012167	W01A8.5	W01A8.5	I	7.07066	I	0.828446	6.461	JU1511	Trans	TB2	67	0	0.36118	4.61127	8.15604	0.09947
WBGene00009051	nduf-6	F22D6.4	I	7.09137	III	12.4156	6.019	JU1511	Trans		3	5	0.27839	182.439	472.905	0.09219
WBGene00009052	ekl-1	F22D6.6	I	7.09878	I	14.1752	4.354	14	Trans		67	0	0.14521	2.48777	14.6448	0.09904
WBGene00009054	F22D6.9	F22D6.9	I	7.10178	X	17.009	5.208	JU1941	Trans		134	0	0.39514	13.978	21.3972	0.094
WBGene00000636	col-60	F22D6.10	I	7.10692	III	12.3974	5.035	13	Trans		168	8	0.16107	4454.88	23203.4	0.09496
WBGene00001644	gly-19	F22D6.12	I	7.11525	I	8.02208	13.67	JU1941	Trans		159	0	0.54925	0.9589	0.78695	0.09775
WBGene00006394	taf-11.2	K10D3.3	I	7.13433	V	18.4653	7.031	14	Trans		88	0	0.32739	1.65281	3.39566	0.09805
WBGene00006963	xpa-1	K07G5.2	I	7.16092	I	0.828446	4.421	JU1511	Trans		69	0	0.3009	3.22863	7.50122	0.09293
WBGene00010644	K07G5.5	K07G5.5	I	7.1722	III	7.64977	3.48	13	Trans		9	0	0.16629	0.50774	2.54565	0.09739
WBGene00010871	M05B5.3,trpa-2	M05B5.3	I	7.1884	I	0.759722	5.572	14	Trans	TB1	151	0	0.27284	1.92919	5.14151	0.0971
WBGene00010872	M05B5.4	M05B5.4	I	7.19056	X	4.92132	5.878	12	Trans		97	0	0.32381	1.25487	2.6205	0.09153
WBGene00007254	C01H6.11,C01H6.4	C01H6.4	I	7.21284	I	4.1883	8.893	12	Trans		22	0	0.43154	0.83735	1.10302	0.09565
WBGene00007255	C01H6.6,C01H6.8,nhr-23,tag-298	C01H6.6	I	7.22946	X	17.5556	6.213	JU1941	Trans	TB6	28	0	0.3777	19.3745	31.921	0.09809
WBGene00011061	R06C7.1	R06C7.1	I	7.23879	X	17.009	7.202	JU1941	Trans	TB6	168	0	0.32607	79.2242	163.739	0.09603
WBGene00011063	cpg-3	R06C7.4	I	7.24629	X	3.40416	5.902	JU1511	Trans	TB4	99	6	0.13651	31.2779	197.851	0.09362
WBGene00000275	bub-1	R06C7.8	I	7.25522	X	16.6006	5.717	JU1941	Trans	TB6	162	0	0.31879	7.94069	16.9679	0.09577
WBGene00011066	ztf-15	R06C7.9	I	7.2587	X	17.009	6.109	JU1941	Trans	TB6	99	0	0.32177	0.78408	1.65269	0.09503
WBGene00008770	F13G3.12,srd-53,ztf-2	F13G3.2	I	7.29706	III	4.58535	3.155	JU1941	Trans		5	0	0.073	0.30825	3.91426	0.09472
WBGene00008767	F13G3.11,F13G3.7	F13G3.7	I	7.30961	I	0.388927	4.011	14	Trans		8	0	0.00516	0.12182	23.4662	0.10078
WBGene00009915	F52A8.1	F52A8.1	I	7.31866	III	0.731731	5.745	14	Trans		4	0	0.06867	58.3213	790.981	0.09293
WBGene00009917	glb-18	F52A8.4	I	7.34595	I	0.68325	3.619	14	Trans		79	0	0.00251	0.00255	1.01369	0.09693
WBGene00009919	F52A8.6	F52A8.6	I	7.35038	I	1.14351	5.126	JU1511	Trans		35	8	0.19491	2.02231	8.35341	0.0916
WBGene00008541	F07A5.2	F07A5.2	I	7.3537	V	10.7406	6.694	JU1931	Trans	TB3	146	2	0.27536	276.119	726.648	0.08983
WBGene00008542	scav-6	NA	I	7.3572	I	2.59402	4.179	JU1511	Trans		39	7	0.14451	1.04031	6.15875	0.09453
WBGene00007597	C15A11.2	C15A11.2	I	7.38879	V	10.7406	5.945	JU1931	Trans	TB3	161	6	0.20837	14.6862	55.7948	0.09645
WBGene00000596	col-7	C15A11.5	I	7.40331	X	3.40416	5.981	JU1511	Trans	TB4	109	17	0.11884	960.913	7125.14	0.09752
WBGene00007599	C15A11.7	C15A11.7	I	7.40863	X	17.009	4.609	JU1941	Trans		50	0	0.11183	0.22144	1.75876	0.08343
WBGene00006752	unc-13	ZK524.2	I	7.45412	I	4.16708	4.389	12	Trans		178	0	0.20476	0.24701	0.95932	0.0949
WBGene00004958	spe-4	ZK524.1	I	7.45693	X	14.6909	6.173	JU1941	Trans	TB5	150	2	0.44623	14.0459	17.4311	0.09488
WBGene00012140	T28F4.5	T28F4.5	I	7.49293	I	1.74277	5.502	JU1931	Trans		182	0	0.17289	969.579	4638.58	0.09516
WBGene00007042	pbrm-1	C26C6.1	I	7.50357	I	1.04813	5.927	14	Trans	TB1	89	4	0.20101	2.23049	8.8659	0.09643
WBGene00007740	C26C6.6	C26C6.6	I	7.50664	V	10.7406	4.759	JU1931	Trans		143	6	0.31583	4.46497	9.6723	0.09469
WBGene00007741	glb-8	C26C6.7	I	7.51279	II	14.6186	3.76	JU1926	Trans		8	0	0.036	0.00866	0.23189	0.08926
WBGene00001648	goa-1	C26C6.2	I	7.52674	I	1.0328	7.629	14	Trans	TB1	146	0	0.26023	14.8636	42.253	0.09362
WBGene00003552	nas-36	C26C6.3	I	7.5317	V	12.742	3.985	JU1931	Trans		189	0	0.06609	0.66013	9.32766	0.09113
WBGene00012029	T25G3.1	T25G3.1	I	7.55455	I	6.5147	4.3	JU1941	Trans		40	2	0.07381	0.7697	9.65782	0.09428
WBGene00012030	T25G3.3,chs-1	T25G3.3	I	7.56235	X	17.5556	8.216	JU1941	Trans	TB6	97	0	0.45351	23.3375	28.1218	0.11748
WBGene00012031	T25G3.4	T25G3.4	I	7.56779	I	0.832674	9.089	14	Trans	TB1	128	0	0.46669	18.6292	21.2889	0.0863
WBGene00008412	D2030.2	D2030.2	I	7.57856	I	7.85245	18.009	JU1941	Cis		129	0	0.35883	4.07939	7.28922	0.09715
WBGene00008415	mce-1	D2030.5	I	7.58336	X	10.3199	6.962	JU1511	Trans		60	0	0.27711	38.1596	99.5446	0.09486
WBGene00008421	D2030.12	D2030.12	I	7.58532	X	10.3199	4.43	JU1511	Trans		24	0	0.08381	0.08442	0.92281	0.09588
WBGene00008417	D2030.11,D2030.7,D2030.8	D2030.7	I	7.59545	I	0.82474	4.077	14	Trans		92	0	0.09529	2.62462	24.9195	0.09358
WBGene00008419	wdr-23	D2030.9	I	7.6022	I	0.68325	5.576	14	Trans	TB1	168	0	0.13761	2.18642	13.7021	0.09341
WBGene00000084	aex-1	D2030.10	I	7.60843	I	1.05408	6.448	14	Trans	TB1	163	0	0.28568	0.12289	0.30728	0.08995
WBGene00003071	lrp-1	F29D11.1	I	7.63414	I	1.70247	8.9	14	Trans	TB1	85	0	0.31006	0.7121	1.58455	0.09597
WBGene00011975	T24B1.1	T24B1.1	I	7.67908	I	1.0328	8.493	14	Trans	TB1	159	0	0.55383	14.0008	11.2791	0.09406
WBGene00011972	T23G11.7	T23G11.7	I	7.68304	I	1.01644	8.595	JU1511	Trans	TB2	115	1	0.36245	6.519	11.4667	0.09392
WBGene00011970	rlbp-1	T23G11.5	I	7.69421	I	0.68325	6.523	14	Trans	TB1	16	0	0.27632	1.19345	3.12564	0.09247
WBGene00011969	T23G11.4	T23G11.4	I	7.69523	IV	0.792417	4.331	13	Trans		105	0	0.13965	1.15747	7.1308	0.09347
WBGene00001595	gld-1	T23G11.3	I	7.69823	X	16.6006	6.622	JU1941	Trans	TB6	152	14	0.33897	272.922	532.231	0.1003
WBGene00011973	T23G11.10,gna-2	T23G11.10	I	7.70096	I	8.51126	6.108	JU1941	Trans		115	2	0.27333	7.38073	19.6222	0.09361
WBGene00077728	T23G11.11	NA	I	7.70139	I	4.66589	6.213	JU1941	Trans		2	1	0.19382	91.0732	378.806	0.09433
WBGene00009187	F27D4.1	F27D4.1	I	7.70528	I	3.83865	11.008	12	Trans		25	2	0.28933	137.336	337.329	0.09727
WBGene00014746	F27D4.3	F27D4.3	I	7.72311	III	3.65913	4.487	JU1511	Trans		117	0	0.31599	0.88186	1.9089	0.12093
WBGene00009189	F27D4.4	F27D4.4	I	7.72711	I	0.07266	6.809	14	Trans	TB1	34	0	0.3411	31.2087	60.2861	0.09281
WBGene00006518	tag-173	F27D4.5	I	7.72909	I	1.0328	7.883	14	Trans	TB1	131	0	0.39312	64.1838	99.0823	0.09355
WBGene00077543	F27D4.8	F27D4.8	I	7.72987	V	0.587212	3.523	JU1926	Trans		13	1	0.00545	0.03072	5.61085	0.08177
WBGene00009190	F27D4.6	F27D4.6	I	7.73814	I	0.82474	6.855	14	Trans	TB1	44	0	0.27716	0.27605	0.71993	0.0889
WBGene00010291	F58H10.1	F58H10.1	I	7.75649	V	12.4493	7.22	JU1931	Trans		192	0	0.15867	25.1666	133.447	0.09524
WBGene00000079	H15N14.3,adr-1	H15N14.1	I	7.77801	I	1.01181	7.428	14	Trans	TB1	144	2	0.24041	0.84856	2.68104	0.09343
WBGene00086551	21ur-12756,D2005.4,D2005.7	D2005.4	I	7.82048	X	17.5556	6.622	JU1941	Trans	TB6	158	0	0.42734	13.0015	17.4229	0.09519
WBGene00008400	drh-3	D2005.5	I	7.82644	V	17.8461	5.938	14	Trans		144	0	0.2315	2.95605	9.81293	0.09712
WBGene00009277	F30F8.10,F30F8.3,F30F8.9,taf-5	F30F8.10	I	7.85364	I	0.379451	6.734	14	Trans	TB1	165	0	0.36342	50.4985	88.4554	0.09595
WBGene00000163	apb-3	R11A5.1	I	7.85792	I	0.006313	7.883	14	Trans		180	0	0.25806	1.51994	4.36987	0.08519
WBGene00011232	R11A5.4	R11A5.4	I	7.87207	X	15.4945	7.5	JU1941	Trans	TB5	59	7	0.2845	368.777	927.462	0.09531
WBGene00010110	F55D12.1	F55D12.1	I	7.88576	X	14.6192	5.214	JU1941	Trans		68	6	0.22962	1.18317	3.96967	0.0967
WBGene00010111	F55D12.2	F55D12.2	I	7.89488	I	0.759722	5.395	14	Trans	TB1	184	0	0.22526	2.55588	8.79054	0.08988
WBGene00010114	F55D12.6	F55D12.6	I	7.9032	X	3.40416	5.385	JU1511	Trans	TB4	149	6	0.31425	31.0925	67.848	0.09659
WBGene00011912	T22C1.1	T22C1.1	I	7.93832	I	1.01181	7.502	14	Trans	TB1	114	0	0.35922	3.60845	6.43677	0.09245
WBGene00011916	T22C1.3,T22C1.5	T22C1.5	I	7.94256	I	1.70402	6.876	JU1511	Trans	TB2	137	0	0.39004	4.9953	7.81169	0.09128
WBGene00011917	T22C1.6	T22C1.6	I	7.94558	I	1.55051	6.991	14	Trans	TB1	126	0	0.21571	4.30714	15.6605	0.09567
WBGene00011919	T22C1.9	T22C1.9	I	7.96042	V	10.7406	5.587	JU1931	Trans	TB3	133	0	0.30007	17.9547	41.8803	0.09645
WBGene00004318	rbg-2	T22C1.10	I	7.97244	I	0.759722	6.594	14	Trans	TB1	167	0	0.31367	0.402	0.87959	0.09375
WBGene00010367	H05L14.2	H05L14.2	I	7.99334	X	17.1879	6.778	JU1941	Trans	TB6	153	0	0.30806	0.11584	0.26019	0.09715
WBGene00008315	C54G4.5	C54G4.5	I	7.99666	III	7.63621	3.782	13	Trans		84	0	0.08206	0.14007	1.5668	0.09833
WBGene00008312	C54G4.2	C54G4.2	I	8.00911	V	10.7406	6.395	JU1931	Trans	TB3	102	4	0.2418	1.85442	5.81487	0.09751
WBGene00008311	C54G4.7,rskn-2	C54G4.1	I	8.02304	III	2.51697	5.571	JU1511	Trans		137	1	0.15528	7.41876	40.358	0.09598
WBGene00010561	K04G2.2	K04G2.2	I	8.03288	I	1.01644	7.098	JU1511	Trans	TB2	155	0	0.51259	12.1256	11.5299	0.09829
WBGene00010564	K04G2.4	K04G2.4	I	8.03722	V	10.7406	5.947	JU1931	Trans	TB3	136	6	0.27596	26.6977	70.0468	0.09633
WBGene00010565	K04G2.6	K04G2.6	I	8.04327	I	0.759722	7.484	14	Trans	TB1	104	0	0.29906	0.60016	1.40667	0.09327
WBGene00000156	2020-04-01	NA	I	8.05547	X	15.6098	7.358	JU1941	Trans	TB5	51	0	0.26924	0.43395	1.17785	0.09636
WBGene00004378	F18C12.3,rme-8	F18C12.2	I	8.09844	I	0.82474	6.285	14	Trans	TB1	102	0	0.15266	3.5792	19.8662	0.08925
WBGene00005009	spr-4	C09H6.1	I	8.10922	I	1.25856	6.331	14	Trans	TB1	163	0	0.2484	0.30272	0.91595	0.09504
WBGene00003136	mau-2	C09H6.3	I	8.13036	X	16.3582	6.964	JU1941	Trans	TB6	103	0	0.3982	1.71637	2.59393	0.08308
WBGene00012113	T28B8.1	T28B8.1	I	8.13505	V	10.7406	3.184	JU1931	Trans		178	1	0.09098	5.7405	57.3562	0.09581
WBGene00002101	ins-18	T28B8.2	I	8.14971	V	13.3577	5.545	JU1941	Trans		33	11	0.16119	0.67244	3.49941	0.10426
WBGene00044122	T28B8.6	T28B8.6	I	8.15137	V	10.7406	6.595	JU1931	Trans	TB3	127	0	0.2026	7.62675	30.0179	0.09173
WBGene00012115	T28B8.3,T28B8.4	T28B8.4	I	8.16872	I	8.3281	15.728	JU1941	Cis		84	3	0.41743	0.23552	0.3287	0.09703
WBGene00008570	H31B20.1,kcnl-2	F08A10.1	I	8.20874	III	2.78171	4.303	14	Trans		47	1	0.01213	0.00473	0.38499	0.09618
WBGene00011378	T02E1.6	T02E1.6	I	8.21241	V	10.7406	6.189	JU1931	Trans	TB3	148	1	0.21962	10.5601	37.5245	0.09524
WBGene00011376	gla-3	T02E1.3	I	8.218	X	16.6006	6.952	JU1941	Trans	TB6	140	1	0.34315	4.09786	7.84392	0.09274
WBGene00011380	T02E1.8	T02E1.8	I	8.23749	IV	3.5785	2.821	JU1926	Trans		1	2	0.06922	0.25409	3.41652	0.09683
WBGene00013956	ZK265.3	ZK265.3	I	8.24357	V	10.7406	6.514	JU1931	Trans	TB3	131	5	0.28234	58.1743	147.872	0.09451
WBGene00013958	ZK265.6	ZK265.6	I	8.25631	I	8.96319	5.217	JU1941	Trans		71	8	0.23782	20.2223	64.8078	0.09468
WBGene00013959	21ur-13146,ZK265.7	ZK265.7	I	8.26899	I	2.54597	4.548	JU1511	Trans		83	0	0.13111	0.26795	1.77578	0.10274
WBGene00011343	T01G9.1,cutl-8	T01G9.1	I	8.2757	I	1.0328	3.777	14	Trans		166	0	0.01706	0.01308	0.75359	0.09209
WBGene00011345	T01G9.3	T01G9.3	I	8.28446	II	3.24728	3.861	13	Trans		13	2	0.10101	0.01486	0.13223	0.09862
WBGene00003183	mei-1	NA	I	8.29698	I	1.01644	6.371	JU1511	Trans	TB2	97	2	0.24155	1.84525	5.79401	0.08589
WBGene00007911	C34B7.1,C34B7.2,cep-1,mys-4	C34B7.1	I	8.34182	I	0.68325	6.062	14	Trans	TB1	169	0	0.38741	8.97644	14.1938	0.12028
WBGene00008890	ser-5	F16D3.7	I	8.38727	I	1.70402	5.113	JU1511	Trans		30	0	0.20803	0.01716	0.06532	0.09563
WBGene00003596	ngp-1	T19A6.2	I	8.39862	I	1.01181	6.973	14	Trans	TB1	101	4	0.27192	8.35533	22.3716	0.0954
WBGene00011828	T19A6.3,T19A6.4	T19A6.3	I	8.40382	I	2.54597	3.605	JU1511	Trans		90	0	0.06126	1.31107	20.0915	0.09322
WBGene00008528	F02E9.1	F02E9.1	I	8.40764	I	0.82474	4.406	14	Trans		3	0	0.04294	0.75569	16.8412	0.0957
WBGene00008531	F02E9.7	F02E9.7	I	8.41624	X	17.009	8.357	JU1941	Trans	TB6	100	0	0.46561	1.70232	1.95382	0.09666
WBGene00004117	sin-3	F02E9.4	I	8.42509	V	17.1168	5.878	14	Trans		133	0	0.27857	1.0339	2.67754	0.09349
WBGene00004931	sod-2	F10D11.1	I	8.43581	X	14.6192	3.613	JU1941	Trans		17	2	0.10782	11.1201	92.016	0.09603
WBGene00006844	unc-120	D1081.2	I	8.46301	IV	0.720143	3.221	13	Trans		40	0	0.06968	0.71656	9.56723	0.09195
WBGene00008383	D1081.5	D1081.5	I	8.48266	V	10.7406	6.583	JU1931	Trans	TB3	149	0	0.2659	15.8756	43.8292	0.09376
WBGene00008385	D1081.7	D1081.7	I	8.49094	X	16.6006	7.113	JU1941	Trans	TB6	113	0	0.35297	29.009	53.1753	0.09613
WBGene00008386	D1081.8	D1081.8	I	8.49587	I	1.0328	7.002	14	Trans	TB1	101	0	0.4883	24.8421	26.033	0.09302
WBGene00010497	axl-1	K02B12.4	I	8.51753	I	8.41519	54.264	JU1941	Cis		23	0	0.61794	3.65884	2.26217	0.11373
WBGene00044679	K02B12.9	K02B12.9	I	8.52196	II	12.1326	4.88	JU1511	Trans		62	2	0.18262	12.5087	55.9883	0.14529
WBGene00004305	ran-4	R05D11.3	I	8.59199	III	3.52636	3.954	14	Trans		72	0	0.10902	28.226	230.67	0.09136
WBGene00011033	R05D11.5	R05D11.5	I	8.59292	I	9.65487	5.676	JU1941	Trans		2	0	0.38448	17.504	28.023	0.09786
WBGene00011032	R05D11.4,R05D11.6,R05D11.7,R05D11.9	R05D11.4	I	8.60203	I	1.0328	5.895	14	Trans	TB1	70	0	0.26827	24.834	67.7364	0.09411
WBGene00011036	edc-3	R05D11.8	I	8.60516	I	1.18245	6.092	JU1511	Trans	TB2	127	0	0.3276	3.60098	7.39112	0.09837
WBGene00009673	F43G9.13	F43G9.13	I	8.60655	I	1.05408	7.262	14	Trans	TB1	6	0	0.2878	8.67313	21.4631	0.08903
WBGene00009665	F43G9.2	F43G9.2	I	8.61126	I	0.68325	7.523	14	Trans	TB1	149	0	0.29643	4.74316	11.2577	0.09102
WBGene00009668	cfim-1	F43G9.5	I	8.61641	III	12.0205	3.45	JU1511	Trans		39	0	0.15662	1.09214	5.88124	0.09351
WBGene00009670	F43G9.8	F43G9.8	I	8.61911	V	10.7406	6.822	JU1931	Trans	TB3	139	8	0.26071	0.81281	2.30486	0.09339
WBGene00009672	F43G9.12,sig-7,syx-17	F43G9.12	I	8.65182	I	0.006313	7.17	14	Trans		138	0	0.26419	5.42683	15.1143	0.09926
WBGene00009562	flp-22	F39H2.1	I	8.65996	X	12.7486	6.992	12	Trans		29	0	0.26327	17.189	48.1018	0.08341
WBGene00045237	mrt-1	NA	I	8.66337	X	17.7111	8.025	JU1941	Trans		125	0	0.48204	0.77557	0.83336	0.09121
WBGene00009563	F39H2.3,K07A12.1	F39H2.3	I	8.66978	I	0.82474	10.389	14	Trans	TB1	130	0	0.41408	15.2621	21.5961	0.09767
WBGene00000209	asg-1	K07A12.3	I	8.69346	III	2.88341	3.482	14	Trans		0	37	0.07667	58.3735	702.959	0.08811
WBGene00009565	F39H11.1	F39H11.1	I	8.69813	I	1.55051	5.763	14	Trans	TB1	87	0	0.11764	2.75033	20.6291	0.0916
WBGene00000409	cdk-8	F39H11.3	I	8.70579	III	6.5544	3.134	JU1511	Trans		56	3	0.03662	0.07933	2.08718	0.09119
WBGene00044614	C36B1.14,rpb-3	C36B1.14	I	8.73092	IV	1.0804	4.29	13	Trans		118	0	0.16705	7.38035	36.801	0.0962
WBGene00007973	C36B1.6	C36B1.6	I	8.73343	V	18.7142	4.891	14	Trans		38	0	0.12289	0.22076	1.57556	0.09516
WBGene00007974	dhfr-1,gls-1	C36B1.7	I	8.74385	I	0.759722	7.586	14	Trans	TB1	148	0	0.38698	8.91475	14.1217	0.09602
WBGene00007979	imp-1	C36B1.12	I	8.75572	X	17.5556	7.406	JU1941	Trans	TB6	105	0	0.39678	3.5327	5.37072	0.09406
WBGene00003052	lmn-1	DY3.2	I	8.76564	I	0.828446	6.265	JU1511	Trans	TB2	132	0	0.34922	30.4609	56.7642	0.0931
WBGene00006618	trt-1	DY3.4	I	8.77172	I	0.82474	5.747	14	Trans	TB1	60	0	0.28277	0.51863	1.31547	0.09505
WBGene00009454	F36A2.7,F36A2.9	F36A2.7	I	8.82135	III	5.31203	4.492	JU1511	Trans		0	26	0.13651	421.456	2665.96	0.09545
WBGene00006324	sup-17	DY3.7	I	8.79729	X	17.5556	6.576	JU1941	Trans	TB6	98	2	0.33942	1.00682	1.95947	0.09694
WBGene00009453	F36A2.3	F36A2.3	I	8.80178	III	5.47976	7.539	14	Trans		21	1	0.19178	7.50981	31.6488	0.08903
WBGene00009455	phip-1	NA	I	8.8133	I	9.71248	20.233	JU1941	Trans		1	0	0.39061	22.2653	34.7354	0.0914
WBGene00009458	F36A2.11	F36A2.11	I	8.82363	V	10.7406	5.409	JU1931	Trans	TB3	125	4	0.17835	3.10532	14.3062	0.09431
WBGene00009250	F29D10.1	F29D10.1	I	8.84132	V	10.7406	5.42	JU1931	Trans	TB3	119	2	0.2006	1.73591	6.91747	0.08808
WBGene00009251	F29D10.2	F29D10.2	I	8.84262	V	20.5821	9.184	JU1931	Trans		128	0	0.08872	0.45618	4.68537	0.09112
WBGene00010133	F55H12.2	F55H12.2	I	8.86829	III	5.48487	6.788	14	Trans		178	0	0.15747	48.2796	258.326	0.08866
WBGene00010136	F55H12.5	F55H12.5	I	8.87152	V	10.7406	6.362	JU1931	Trans	TB3	118	0	0.19302	5.41544	22.6415	0.09379
WBGene00004901	snf-2	F55H12.1	I	8.87525	X	12.8093	5.385	JU1941	Trans		118	4	0.31612	1.24239	2.68775	0.08354
WBGene00010134	F55H12.3	F55H12.3	I	8.89329	I	1.0328	6.842	14	Trans	TB1	187	0	0.21673	0.06605	0.23872	0.09352
WBGene00011630	T08G11.3	T08G11.3	I	8.92578	I	1.04813	3.489	14	Trans		34	1	0.05853	0.00287	0.0461	0.10379
WBGene00006641	tsp-15	F53B6.1	I	8.93108	III	5.47976	4.544	14	Trans		67	0	0.09448	0.53724	5.14917	0.09515
WBGene00009962	F53B6.7	F53B6.7	I	8.95501	V	10.7406	5.826	JU1931	Trans	TB3	153	2	0.27338	5.46645	14.5292	0.09213
WBGene00001568	gei-11,mdt-31	F32H2.1	I	8.967	I	0.82474	3.863	14	Trans		76	0	0.08438	0.97547	10.5856	0.08968
WBGene00009346	F32H2.10,thoc-3	F32H2.10	I	8.97304	V	0.905056	2.815	14	Trans		48	0	0.00806	0.08033	9.88804	0.09287
WBGene00006532	tba-6	F32H2.9	I	8.99875	II	12.6758	4.204	JU1511	Trans		14	1	0.03255	0.00184	0.05472	0.09745
WBGene00009476	F36F2.2	F36F2.2	I	9.01799	V	16.9645	3.198	14	Trans		2	2	0.04891	0.16734	3.25422	0.09127
WBGene00009475	F36F2.1	F36F2.1	I	9.02031	IV	1.17818	5.08	JU1941	Trans		73	0	0.22452	8.74551	30.207	0.09581
WBGene00012296	W06D4.2	W06D4.2	I	9.05781	X	14.6909	5.112	JU1941	Trans		141	0	0.35208	42.194	77.6465	0.09192
WBGene00004298	rad-54	W06D4.6	I	9.07028	I	0.828446	8.722	JU1511	Trans	TB2	96	0	0.39912	0.34502	0.51943	0.09278
WBGene00001574	mef-2	W10D5.1	I	9.10082	III	2.43081	2.865	14	Trans		127	1	0.00504	0.00918	1.81401	0.09384
WBGene00014115	gld-4	ZK858.1	I	9.12342	X	16.6006	6.678	JU1941	Trans	TB6	146	1	0.25162	3.77408	11.2248	0.09663
WBGene00014121	ZK858.8	ZK858.8	I	9.12614	V	10.7406	7.978	JU1931	Trans	TB3	146	2	0.22943	16.579	55.6825	0.0978
WBGene00003209	mel-26	ZK858.4	I	9.13575	X	17.5556	6.412	JU1941	Trans	TB6	122	0	0.32559	7.34138	15.2063	0.09524
WBGene00010421	H32K16.1	H32K16.1	I	9.15325	I	3.15962	6.132	12	Trans		87	0	0.24969	0.3072	0.92312	0.09787
WBGene00009129	F25H5.7	F25H5.7	I	9.1574	V	10.7406	7.467	JU1931	Trans	TB3	90	2	0.20736	0.81851	3.12876	0.0927
WBGene00001167	eef-2	NA	I	9.16695	III	12.6622	6.01	JU1941	Trans		22	17	0.21513	1784.58	6510.94	0.09389
WBGene00009126	pyk-1	F25H5.3	I	9.1775	V	10.6825	8.616	JU1941	Trans		79	0	0.38434	261.437	418.793	0.09424
WBGene00001590	C45G3.5,gip-2	C45G3.3	I	9.2321	I	1.0328	7.715	14	Trans	TB1	34	0	0.44559	4.19868	5.224	0.09017
WBGene00009173	prom-1	F26H9.1	I	9.29031	X	17.5556	7.991	JU1941	Trans	TB6	149	0	0.46401	0.91814	1.06057	0.09889
WBGene00004268	rab-5	F26H9.6	I	9.31024	I	0.69823	8.852	14	Trans	TB1	145	0	0.29439	35.3489	84.7251	0.09238
WBGene00006732	uev-3	F26H9.7	I	9.3135	I	0.82474	6.816	14	Trans	TB1	70	0	0.26854	0.17567	0.4785	0.09921
WBGene00009178	F26H9.8	F26H9.8	I	9.32727	X	14.6909	6.208	JU1941	Trans	TB5	145	0	0.27162	0.21479	0.57599	0.0935
WBGene00007533	C12C8.2	C12C8.2	I	9.33112	X	5.5167	16.035	12	Trans		68	12	0.51731	16.3942	15.2969	0.09437
WBGene00001121	dyf-5	M04C9.5	I	9.36416	IV	17.4306	2.491	JU1931	Trans		56	0	0.02292	0.00147	0.06276	0.09557
WBGene00007642	C17E4.2	C17E4.2	I	9.41695	I	8.96319	7.272	JU1941	Cis		26	3	0.11553	0.02044	0.15651	0.09232
WBGene00007644	C17E4.4	C17E4.4	I	9.41999	I	0.68325	4.377	14	Trans		99	0	0.06961	0.43353	5.79434	0.09816
WBGene00007645	C17E4.6	C17E4.6	I	9.43111	X	15.7109	6.438	JU1941	Trans	TB6	121	1	0.34272	2.39801	4.59898	0.09658
WBGene00007646	nkb-1	C17E4.9	I	9.43384	I	1.01181	8.445	14	Trans	TB1	107	0	0.27382	33.3812	88.5293	0.0885
WBGene00007647	C17E4.10	C17E4.10	I	9.44102	I	0.759722	5.637	14	Trans	TB1	84	0	0.05452	0.31422	5.44892	0.09122
WBGene00009754	F46A9.1	F46A9.1	I	9.45884	V	6.79151	8.62	JU1926	Trans		130	4	0.33092	28.2024	57.0221	0.0867
WBGene00009755	F46A9.2	F46A9.2	I	9.46054	X	3.40416	4.396	JU1511	Trans		142	3	0.23917	3.35256	10.6648	0.08529
WBGene00006681	twk-29	F46A9.3	I	9.46891	I	0.82474	5.043	14	Trans		39	0	0.06604	0.02195	0.31035	0.09372
WBGene00004808	skr-1,skr-2	F46A9.4	I	9.47263	I	9.12049	40.447	JU1941	Cis		42	3	0.59449	557.835	380.511	0.09514
WBGene00009269	F30A10.12	F30A10.12	I	9.48227	V	10.7406	6.945	JU1931	Trans	TB3	114	0	0.35566	20.1064	36.4265	0.0917
WBGene00009264	sac-1	F30A10.6	I	9.49265	X	16.6006	5.947	JU1941	Trans	TB6	138	0	0.37323	18.9162	31.766	0.0911
WBGene00019335	F30A10.7,stn-1	F30A10.7	I	9.50516	X	14.9609	5.648	JU1941	Trans	TB5	123	2	0.38446	3.36287	5.38412	0.10625
WBGene00009267	usp-48	F30A10.10	I	9.51118	X	16.6006	6.251	JU1941	Trans	TB6	141	1	0.37518	1.93653	3.22511	0.08777
WBGene00002226	klp-16	C41G7.2	I	9.51475	X	16.6006	5.805	JU1941	Trans	TB6	122	4	0.26759	5.10592	13.9749	0.0953
WBGene00008062	set-32	C41G7.4	I	9.52126	X	16.3834	5.653	JU1941	Trans	TB6	67	0	0.29046	0.21854	0.53386	0.08897
WBGene00000096	ahr-1	C41G7.5	I	9.53112	III	4.48988	4.157	14	Trans		124	2	0.03308	0.00102	0.02994	0.0971
WBGene00199339	C41G7.13	NA	I	9.53714	I	1.04813	4.802	14	Trans		13	0	0.06106	1.33991	20.6044	0.09644
WBGene00007985	C36F7.2	C36F7.2	I	9.5581	V	7.33156	3.745	JU1931	Trans		148	0	0.04367	0.08237	1.80368	0.09626
WBGene00010612	F42H11.1,K07A1.5	K07A1.5	I	9.59182	V	10.7406	6.292	JU1931	Trans	TB3	148	0	0.26678	15.9811	43.9224	0.09554
WBGene00010609	dut-1	K07A1.2	I	9.5872	V	20.4409	6.195	JU1941	Trans		156	0	0.15721	2.14697	11.5098	0.09475
WBGene00000177	aqp-9	K07A1.16	I	9.60893	III	0.59356	4.338	14	Trans		5	0	0.06919	0.32409	4.36003	0.09586
WBGene00011488	nra-2	T05F1.1	I	9.62236	I	1.04813	8.53	14	Trans	TB1	72	5	0.40244	33.3233	49.4808	0.09742
WBGene00011489	T05F1.2	T05F1.2	I	9.62507	X	17.009	5.75	JU1941	Trans	TB6	137	0	0.23008	4.13146	13.8251	0.09527
WBGene00002027	hsr-9	T05F1.6	I	9.63116	X	16.6006	6.705	JU1941	Trans	TB6	151	0	0.33936	9.56723	18.625	0.09863
WBGene00011490	T05F1.4	T05F1.4	I	9.63273	I	8.80374	3.626	JU1511	Trans		23	0	0.03763	0.36591	9.35811	0.08916
WBGene00011493	T05F1.8	T05F1.8	I	9.64378	V	10.7406	4.939	JU1931	Trans		147	6	0.27808	12.3031	31.94	0.09078
WBGene00011494	T05F1.9	T05F1.9	I	9.64767	V	2.90705	5.207	JU1931	Trans		9	1	0.16833	0.02679	0.13238	0.09541
WBGene00011497	T05F1.11,T05F1.13	T05F1.13	I	9.65629	I	1.04813	5.385	14	Trans	TB1	79	0	0.20368	0.47968	1.87541	0.09295
WBGene00007277	asfl-1	C03D6.5	I	9.66007	X	17.5556	6.572	JU1941	Trans	TB6	43	3	0.41892	9.41661	13.0615	0.0928
WBGene00000466	cel-1	C03D6.3	I	9.66865	I	1.0328	6.558	14	Trans	TB1	135	0	0.32364	0.8661	1.81006	0.09744
WBGene00004437	rpl-24.2	C03D6.8	I	9.67013	IV	3.6051	3.992	JU1926	Trans		10	26	0.16728	51.1114	254.434	0.09436
WBGene00002069	ikb-1	C04F12.3	I	9.68865	I	1.31106	5.664	14	Trans	TB1	140	0	0.04616	0.04163	0.86011	0.09243
WBGene00006916	rpl-14	C04F12.4	I	9.69012	I	1.01644	6.407	JU1511	Trans	TB2	0	130	0.22999	55585.8	186104	0.09864
WBGene00001145	eat-16	C16C2.2	I	9.72648	I	0.314249	5.081	14	Trans		145	1	0.0685	0.20584	2.79935	0.09234
WBGene00000430	ceh-5	C16C2.1	I	9.72801	X	6.79252	11.074	JU1511	Trans		99	0	0.27585	0.85236	2.2376	0.09474
WBGene00001582	K02A11.2,gfi-2	K02A11.1	I	9.74614	I	1.0328	7.023	14	Trans	TB1	166	0	0.32044	10.2756	21.7915	0.08999
WBGene00006352	sur-6	F26E4.1	I	9.75789	I	0.68325	9.19	14	Trans	TB1	144	0	0.55143	22.5261	18.3246	0.09274
WBGene00009161	F26E4.6	F26E4.6	I	9.77401	I	3.21576	4.071	12	Trans		2	152	0.18823	2376.09	10247.1	0.09428
WBGene00009162	F26E4.7	F26E4.7	I	9.77965	I	1.55051	4.952	14	Trans		88	0	0.0412	0.01822	0.42416	0.09701
WBGene00009165	F26E4.12	F26E4.12	I	9.78141	I	9.66238	111.248	JU1941	Cis		104	1	0.83004	236.244	48.3725	0.09995
WBGene00000371	F26E4.16,cco-1	F26E4.9	I	9.78996	III	12.7077	5.474	JU1941	Trans		5	59	0.23046	2181.58	7284.58	0.09147
WBGene00009164	hrdl-1	F26E4.11	I	9.79667	I	1.01644	5.723	JU1511	Trans	TB2	186	0	0.31836	5.13324	10.9909	0.09776
WBGene00003569	ncx-4	F35C12.2	I	9.81307	I	1.55051	2.791	14	Trans		166	0	0.00605	0.00157	0.25757	0.09605
WBGene00003652	nhr-62	Y67A6A.2	I	9.8448	X	15.2734	5.976	JU1941	Trans	TB5	23	0	0.1628	0.07705	0.39625	0.09313
WBGene00006978	zig-1	K10C3.3	I	9.8504	I	1.01181	4.289	14	Trans		13	0	0.14536	1.2534	7.36958	0.08596
WBGene00010731	K10C3.4,K10C3.5	K10C3.4	I	9.86909	III	12.26	4.426	JU1511	Trans		29	1	0.1189	2.96341	21.9609	0.09565
WBGene00003639	nhr-49	K10C3.6	I	9.87467	I	1.01181	7.428	14	Trans	TB1	152	0	0.20146	3.5467	14.0583	0.09692
WBGene00002142	inx-20	T23H4.1	I	9.87918	I	1.01181	5.551	14	Trans	TB1	72	0	0.06159	0.00578	0.08809	0.09369
WBGene00003524	nas-5	T23H4.3	I	9.88828	V	20.5825	3.003	JU1931	Trans		97	0	0.04707	0.02016	0.40809	0.09204
WBGene00009937	lsl-1	F52F12.4	I	9.90412	I	6.8385	10.997	JU1511	Trans		127	0	0.45768	12.6856	15.0317	0.09376
WBGene00013696	F52F12.7,F52F12.9,Y106G6A.4	Y106G6A.4	I	9.93187	X	17.009	5.961	JU1941	Trans	TB6	108	0	0.20011	45.9191	183.55	0.08967
WBGene00005023	sqv-5	T24D1.1	I	9.95341	I	1.14351	7.219	JU1511	Trans	TB2	161	0	0.29939	3.28356	7.68412	0.09308
WBGene00003397	mom-5	T23D8.1	I	9.9697	I	1.01644	6.968	JU1511	Trans	TB2	143	0	0.29722	3.66461	8.66494	0.09304
WBGene00001942	T23D8.7,his-68	T23D8.6	I	9.99482	I	0.828446	7.094	JU1511	Trans	TB2	57	1	0.28478	3.05647	7.67644	0.09477
WBGene00007274	C03C11.1	C03C11.1	I	10.0155	V	10.7406	5.975	JU1931	Trans	TB3	139	4	0.20008	19.8552	79.3812	0.09008
WBGene00001483	fog-3	C03C11.2	I	10.0181	III	3.35794	4.388	14	Trans		13	22	0.11025	0.88031	7.10467	0.09633
WBGene00008661	F10G8.1	F10G8.1	I	10.021	V	10.7406	4.628	JU1931	Trans		156	4	0.31793	11.0303	23.6641	0.09391
WBGene00003803	npp-17	F10G8.3	I	10.03	X	16.6006	7.849	JU1941	Trans	TB6	163	0	0.46406	9.35187	10.8006	0.0984
WBGene00008665	F10G8.6,F10G8.9,ercc-1	F10G8.7	I	10.0507	I	1.15487	4.48	JU1511	Trans		76	0	0.12004	3.6656	26.8702	0.09739
WBGene00007155	B0379.1	B0379.1	I	10.0777	V	18.1019	3.837	14	Trans		6	0	0.23978	10.6072	33.6296	0.09412
WBGene00003508	mut-16	B0379.3	I	10.087	X	17.7111	8.339	JU1941	Trans		124	0	0.42665	6.84333	9.1965	0.09453
WBGene00013704	Y106G6D.4,Y106G6D.8	Y106G6D.8	I	10.1202	IV	3.6051	3.358	JU1926	Trans		27	0	0.11967	15.6741	115.304	0.09564
WBGene00013703	Y106G6D.7	Y106G6D.7	I	10.1302	I	0.730442	8.364	14	Trans	TB1	128	0	0.28852	0.54442	1.34249	0.08963
WBGene00008885	F16C3.1	F16C3.1	I	10.1501	I	0.82474	3.291	14	Trans		25	0	0.01262	0.00576	0.4508	0.09338
WBGene00023415	F16C3.3,F16C3.4	F16C3.3	I	10.1604	X	17.009	6.222	JU1941	Trans	TB6	137	0	0.26269	1.32113	3.70806	0.09177
WBGene00007705	C25A1.1	C25A1.1	I	10.1635	I	0.006313	5.521	14	Trans		159	0	0.2708	2.42989	6.54315	0.09452
WBGene00007707	C25A1.5,C25A1.6,iars-2	C25A1.5	I	10.1843	IV	1.12798	4.014	JU1941	Trans		39	0	0.07052	78.2725	1031.59	0.0905
WBGene00000931	rsa-1	C25A1.9	I	10.1875	X	16.6006	5.846	JU1941	Trans	TB6	135	0	0.40211	1.40622	2.09086	0.09507
WBGene00007712	C25A1.13	C25A1.13	I	10.1943	IV	17.1318	4.126	13	Trans		46	1	0.1701	3.50721	17.1117	0.09614
WBGene00003000	lin-11	ZC247.3	I	10.2558	V	7.62568	3.277	JU1931	Trans		38	30	0.00265	0.00714	2.68643	0.09088
WBGene00011864	T20F10.2	T20F10.2	I	10.3006	X	17.5293	4.7	JU1941	Trans		11	1	0.14364	6.38023	38.0377	0.09505
WBGene00013712	dlc-6	Y106G6G.3	I	10.3241	V	10.7406	5.493	JU1931	Trans	TB3	81	5	0.03268	0.30208	8.94104	0.09726
WBGene00013710	Y106G6G.1	Y106G6G.1	I	10.3304	I	11.7255	11.811	JU1941	Trans		98	4	0.50271	7.36006	7.28083	0.09258
WBGene00004476	rps-7	ZC434.2	I	10.3317	X	16.6006	5.788	JU1941	Trans	TB6	0	87	0.18568	46879.4	205601	0.09317
WBGene00001337	ears-1	NA	I	10.3412	X	4.59813	6.442	JU1511	Trans		122	8	0.25536	5.79871	16.9095	0.09091
WBGene00000148	aph-2	ZC434.6	I	10.3456	I	0.379451	6.538	14	Trans	TB1	152	0	0.23764	0.40404	1.2962	0.09522
WBGene00013893	ZC434.7	ZC434.7	I	10.3481	IV	1.2897	5.047	14	Trans		50	0	0.20573	10.778	41.6109	0.08755
WBGene00013895	ZC434.9	ZC434.9	I	10.3609	X	11.2203	3.83	JU1511	Trans		171	0	0.06413	1.60965	23.4896	0.08954
WBGene00009743	sptf-1	F45H11.1	I	10.3717	I	12.6689	3.655	JU1941	Trans		69	4	0.04315	0.03518	0.78008	0.098
WBGene00009745	F45H11.3,F45H11.5,F45H11.8	F45H11.5	I	10.382	IV	1.23357	6.455	14	Trans		0	0	0.17113	62.2225	301.366	0.09591
WBGene00009112	tag-353	F25D7.2	I	10.4029	I	1.0328	6.532	14	Trans	TB1	182	0	0.36335	14.5424	25.4812	0.09734
[truncated: 11,313 more rows]

## Sheet: Sup3_TB_GO_Enrich
TB1								TB2								TB3								TB4								TB5								TB6
[truncated: 81 more rows]

## Sheet: Sup4_Experiment_info
Name	WN_ID	Sequence_ID	Batch no. of bleaching and freezing	Batch no. of RNA isolation	Sequencing Batch	Reads
[truncated: 207 more rows]
